# Supplementary material for: The DNA-binding protein CST associates with the cohesin complex and promotes chromosome cohesion
Source: J Biol Chem. 2021 Jul 30;297(3):101026. doi: 10.1016/j.jbc.2021.101026 (PMC8390553; doi:10.1016/j.jbc.2021.101026)
Supplement: Supplemental Data 1 [file mmc2.xlsx]

## Sheet: All Proteins
Majority protein IDs	Protein names	Gene names	Log2 Fold Change (CST IP-Control IP). Higher values enriched with CST IP.	t-test p-value	Significant S0 fold change parameter of 0.1, FDR < 0.01	Significant S0 fold change parameter of 0.1, FDR <0.05	LFQ intensity Blank 1	LFQ intensity Blank 2	LFQ intensity Blank 3	LFQ intensity CST 1	LFQ intensity CST 2	LFQ intensity CST 3	Unique peptides	Peptides	Razor + unique peptides	Sequence coverage [%]	Unique + razor sequence coverage [%]	Unique sequence coverage [%]	Mol. weight [kDa]	Q-value	Score	Intensity	MS/MS count	Number of proteins	Peptides Blank 1	Peptides Blank 2	Peptides Blank 3	Peptides CST 1	Peptides CST 2	Peptides CST 3	Razor + unique peptides Blank 1	Razor + unique peptides Blank 2	Razor + unique peptides Blank 3	Razor + unique peptides CST 1	Razor + unique peptides CST 2	Razor + unique peptides CST 3	Unique peptides Blank 1	Unique peptides Blank 2	Unique peptides Blank 3	Unique peptides CST 1	Unique peptides CST 2	Unique peptides CST 3	Sequence length	Sequence coverage Blank 1 [%]	Sequence coverage Blank 2 [%]	Sequence coverage Blank 3 [%]	Sequence coverage CST 1 [%]	Sequence coverage CST 2 [%]	Sequence coverage CST 3 [%]
Q9H668	CST complex subunit STN1	OBFC1	9.40244	0.00194968		+	19.4868	15.7484	19.7358	27.4597	28.0651	27.6535	59	59	59	73.4	73.4	73.4	42.119	0	323.31	2609900000	1840	1	12	3	17	57	59	58	12	3	17	57	59	58	12	3	17	57	59	58	368	38	6.8	55.7	73.1	73.4	73.4
Q14181;E9PIQ6	DNA polymerase alpha subunit B	POLA2	8.92952	0.000275495	+	+	14.1471	15.8684	13.4078	23.4247	23.1405	23.6467	12	12	12	15.4	15.4	15.4	65.947	0	25.824	12954000	26	3	0	0	0	11	10	12	0	0	0	11	10	12	0	0	0	11	10	12	598	0	0	0	15.4	13.2	15.4
Q2NKJ3	CST complex subunit CTC1	CTC1	8.71014	0.000100211	+	+	17.034	16.068	15.9584	24.2594	25.1378	25.7937	33	33	33	28.5	28.5	28.5	134.61	0	293.91	48158000	119	4	4	0	1	26	28	32	4	0	1	26	28	32	4	0	1	26	28	32	1217	3.5	0	0.8	22.4	25.6	26.8
P31948	Stress-induced-phosphoprotein 1	STIP1	8.03676	7.90744e-05	+	+	13.7842	12.5901	12.2495	21.0836	20.6244	21.0261	10	10	10	21.7	21.7	21.7	62.639	0	40.458	2372700	23	4	0	0	0	10	10	9	0	0	0	10	10	9	0	0	0	10	10	9	543	0	0	0	21.7	21.7	18.4
A0A087WU64;A6NMQ1;P09884	DNA polymerase;DNA polymerase alpha catalytic subunit	POLA1	7.87006	5.40973e-05	+	+	16.0684	15.8782	14.9427	22.9832	23.7759	23.7405	24	24	24	16.4	16.4	16.4	165.77	0	285.53	15064000	59	3	3	1	0	19	23	22	3	1	0	19	23	22	3	1	0	19	23	22	1461	2.9	0.6	0	12.7	16.4	14.9
O94763;I3L280	Unconventional prefoldin RPB5 interactor 1	URI1	7.37646	0.0010564		+	12.361	15.1431	14.6179	21.3711	21.7217	21.1584	8	8	8	25.6	25.6	25.6	59.832	0	36.8	3541400	14	4	0	0	0	7	8	7	0	0	0	7	8	7	0	0	0	7	8	7	535	0	0	0	20.6	25.6	19.6
Q86WV5	CST complex subunit TEN1	TEN1	6.86615	0.000262092	+	+	12.3633	12.4963	13.4554	19.3941	19.0139	20.5054	3	3	3	25.2	25.2	25.2	13.856	0	9.1849	2886400	11	4	0	0	0	3	3	3	0	0	0	3	3	3	0	0	0	3	3	3	123	0	0	0	25.2	25.2	25.2
P51570	Galactokinase	GALK1	5.43537	0.00245663		+	14.6713	12.942	12.7796	18.411	19.9465	18.3415	13	13	13	48	48	48	42.272	0	79.02	5447400	44	3	0	1	2	12	13	11	0	1	2	12	13	11	0	1	2	12	13	11	392	0	2.8	6.9	45.4	48	37.5
Q9H6T3	RNA polymerase II-associated protein 3	RPAP3	5.4213	0.00315669		+	16.2763	13.409	14.9973	20.3431	20.6551	19.9484	8	8	8	12.8	12.8	12.8	75.718	0	26.559	1600800	19	1	0	0	0	8	8	8	0	0	0	8	8	8	0	0	0	8	8	8	665	0	0	0	12.8	12.8	12.8
Q6P1N0	Coiled-coil and C2 domain-containing protein 1A	CC2D1A	5.40324	0.0126345		+	12.7869	12.3931	16.2628	18.7342	19.6144	19.304	8	8	8	11.4	11.4	11.4	104.06	0	15.793	767080	14	3	0	0	0	7	8	7	0	0	0	7	8	7	0	0	0	7	8	7	951	0	0	0	10.3	11.4	10.3
F5GZ39;M0R1V7;J3QS39;Q49A90;J3QTR3;F5H6Q2;F5GYU3;F5H2Z3;F5H265;B4DV12;F5H388;F5H747;F5GXK7;J3QKN0;Q5PY61;Q96C32;P62987;P62979;P0CG47;P0CG48;J3QSA3	Ubiquitin-60S ribosomal protein L40;Ubiquitin;60S ribosomal protein L40;Ubiquitin-40S ribosomal protein S27a;Ubiquitin;40S ribosomal protein S27a;Polyubiquitin-B;Ubiquitin;Polyubiquitin-C;Ubiquitin	UBC;UBA52;UBB;RPS27A	5.14165	0.00782011		+	13.7822	14.8113	17.0306	19.5474	20.6416	20.8601	8	8	8	88.5	88.5	88.5	6.8758	0	34.977	2273500	20	23	1	0	3	8	7	7	1	0	3	8	7	7	1	0	3	8	7	7	61	29.5	0	49.2	88.5	88.5	88.5
S4R3V3;Q9Y5A9;S4R3J8	YTH domain-containing family protein 2	YTHDF2	4.93946	0.00569594		+	15.2174	12.5635	14.7539	19.8906	18.4995	18.9631	2	2	2	9.5	9.5	9.5	24.908	0	5.4858	805780	8	3	1	1	0	2	2	2	1	1	0	2	2	2	1	1	0	2	2	2	241	4.6	4.6	0	9.5	9.5	9.5
P08238	Heat shock protein HSP 90-beta	HSP90AB1	4.91343	0.00325879		+	15.6316	15.8083	17.0491	20.8302	22.289	20.1101	8	13	13	18.6	18.6	12.3	83.263	0	55.849	3470800	32	2	2	2	4	13	13	11	2	2	4	13	13	11	0	0	2	8	8	6	724	3.5	3.6	7.7	18.6	18.6	16
Q9Y4E8	Ubiquitin carboxyl-terminal hydrolase 15	USP15	4.79291	0.0251199		+	11.3409	15.8369	12.3112	17.7021	18.1916	17.9741	3	3	3	4.5	4.5	4.5	112.42	0	7.9268	306800	5	2	0	0	0	3	3	3	0	0	0	3	3	3	0	0	0	3	3	3	981	0	0	0	4.5	4.5	4.5
A0A0G2JIW1;P0DMV9;P0DMV8;V9GZ37	Heat shock 70 kDa protein 1B;Heat shock 70 kDa protein 1A	HSPA1B;HSPA1A	4.67291	0.000387899	+	+	21.0849	21.5736	21.2519	25.9869	25.2788	26.6636	16	26	25	39.3	37.2	23.1	70.108	0	152.84	94313000	125	4	14	10	13	22	22	26	13	9	12	21	21	25	7	4	6	14	14	16	642	21.3	15.1	21.3	31.8	32.2	39.3
Q8N163;H0YC69;E5RGU7;E5RFJ3;H0YC58	Cell cycle and apoptosis regulator protein 2	CCAR2	4.64473	0.0221207		+	12.1697	15.9552	12.182	17.8365	18.519	17.8855	3	3	3	6	6	6	102.9	0	8.7208	377160	9	6	1	0	1	3	3	3	1	0	1	3	3	3	1	0	1	3	3	3	923	3.1	0	3.1	6	6	6
Q8IZL8	Proline-, glutamic acid- and leucine-rich protein 1	PELP1	4.63833	0.00453042		+	13.9151	14.8369	12.1055	18.1607	18.4202	18.1916	2	2	2	2.9	2.9	2.9	119.7	0	10.139	410620	6	1	1	1	1	2	2	2	1	1	1	2	2	2	1	1	1	2	2	2	1130	2.7	2.7	2.7	2.9	2.9	2.9
P31689	DnaJ homolog subfamily A member 1	DNAJA1	4.57317	0.0206402		+	12.7473	16.1459	16.6774	19.8635	19.7629	19.6637	17	17	17	60.7	60.7	60.7	44.868	0	69.988	10227000	53	1	1	3	5	14	17	17	1	3	5	14	17	17	1	3	5	14	17	17	397	3.3	10.8	19.9	51.6	60.7	60.7
Q9Y5V3	Melanoma-associated antigen D1	MAGED1	4.54127	0.0235786		+	17.3262	14.0849	13.2795	18.8288	19.8608	19.6249	5	5	5	5.7	5.7	5.7	86.16	0	28.96	929690	16	1	0	0	0	4	5	3	0	0	0	4	5	3	0	0	0	4	5	3	778	0	0	0	5.7	5.7	5.7
E7EQV3;P11940;A0A087WTT1;E7ERJ7	Polyadenylate-binding protein;Polyadenylate-binding protein 1	PABPC1	4.49654	0.00429003		+	12.5257	14.2997	12.1867	17.9019	16.691	17.9089	5	5	5	10.5	10.5	10.5	65.747	0	7.2294	402910	6	23	1	1	3	3	4	4	1	1	3	3	4	4	1	1	3	3	4	4	591	1.4	1.4	4.7	4.7	9	9
P68371;P04350	Tubulin beta-4B chain;Tubulin beta-4A chain	TUBB4B;TUBB4A	4.35692	0.0553923			15.1773	13.533	19.001	20.0643	20.1438	20.5738	4	21	6	53	20.4	13	49.83	0	21.864	4256900	31	21	3	2	11	17	18	16	1	1	4	4	5	4	1	1	3	3	4	3	445	8.3	5.6	26.7	40.9	47	39.8
P27815;K7ENX7	cAMP-specific 3,5-cyclic phosphodiesterase 4A	PDE4A	4.18674	8.81429e-05	+	+	14.2421	14.1835	14.4159	18.4005	18.9321	18.0691	4	4	4	6.9	6.9	6.9	98.142	0	7.3788	451420	7	11	0	0	0	4	4	4	0	0	0	4	4	4	0	0	0	4	4	4	886	0	0	0	6.9	6.9	6.9
Q562R1	Beta-actin-like protein 2	ACTBL2	4.17275	0.19293			14.6734	12.954	14.7276	14.2953	23.1822	17.3959	1	6	1	17.6	4.8	4.8	42.003	0.0017271	2.459	41352000	2	1	2	3	4	5	6	5	0	0	1	0	1	0	0	0	1	0	1	0	376	7.2	10.9	15.7	12.8	17.6	12.8
Q9UNE7;H3BS86;H3BUD0	E3 ubiquitin-protein ligase CHIP	STUB1	4.16542	0.0019789		+	13.8346	14.2021	12.7546	17.7642	17.0986	18.4248	10	10	10	39.6	39.6	39.6	34.856	0	34.112	2194500	24	4	0	0	0	9	10	10	0	0	0	9	10	10	0	0	0	9	10	10	303	0	0	0	31.7	39.6	39.6
E7EMW7;O95071	E3 ubiquitin-protein ligase UBR5	UBR5	4.03239	0.0178593		+	14.7135	17.6248	14.6414	19.0136	20.03	20.0332	7	7	7	5.2	5.2	5.2	308.57	0	28.27	1701700	16	4	0	0	0	6	7	7	0	0	0	6	7	7	0	0	0	6	7	7	2792	0	0	0	5.2	5.2	5.2
O75821;K7ER90;K7EL20;K7ENA8;K7EL60	Eukaryotic translation initiation factor 3 subunit G	EIF3G	3.94703	0.00353868		+	14.0835	12.3864	14.0852	16.8618	17.7735	17.7609	4	4	4	36.9	36.9	36.9	35.611	0	20.623	1758400	9	6	0	0	0	3	3	3	0	0	0	3	3	3	0	0	0	3	3	3	320	0	0	0	26.6	26.6	27.2
Q08945;A0A0U1RRK2	FACT complex subunit SSRP1	SSRP1	3.90751	0.0569425			13.4066	13.4777	17.8253	18.49	19.1638	18.7785	4	4	4	5.9	5.9	5.9	81.074	0	9.1999	829670	7	2	2	2	2	3	4	3	2	2	2	3	4	3	2	2	2	3	4	3	709	2.4	2.4	4.1	4.4	5.9	4.4
P49642;F8VNY2	DNA primase small subunit;DNA primase	PRIM1	3.90244	0.0413341			10.8722	15.0134	14.3843	16.9706	17.155	17.8515	11	11	11	32.6	32.6	32.6	49.901	0	28.27	1765400	20	4	0	0	0	8	8	11	0	0	0	8	8	11	0	0	0	8	8	11	420	0	0	0	26.4	23.8	32.6
Q9P270	SLAIN motif-containing protein 2	SLAIN2	3.88496	0.000219363	+	+	13.4816	13.4729	13.7214	17.8757	17.5731	16.8819	3	3	3	8.4	8.4	8.4	62.543	0	13.879	257010	8	3	1	1	1	3	3	3	1	1	1	3	3	3	1	1	1	3	3	3	581	2.9	2.9	2.9	8.4	8.4	8.4
O00425;F8W930;Q9NZI8;Q9Y6M1	Insulin-like growth factor 2 mRNA-binding protein 3;Insulin-like growth factor 2 mRNA-binding protein 1;Insulin-like growth factor 2 mRNA-binding protein 2	IGF2BP3;IGF2BP2;IGF2BP1	3.80296	0.0823428			16.103	14.6384	10.7377	17.798	16.8795	18.2104	3	3	3	6.2	6.2	6.2	63.704	0	9.3428	343930	6	4	2	2	2	3	3	3	2	2	2	3	3	3	2	2	2	3	3	3	579	5.5	5.5	5.5	6.2	6.2	6.2
Q9UNF1;Q5H909;Q5H907	Melanoma-associated antigen D2	MAGED2	3.78669	0.103684			17.372	12.3252	17.9431	19.9868	19.1598	19.8538	7	7	7	20.3	20.3	20.3	64.953	0	31.051	1198800	19	3	2	1	3	6	7	7	2	1	3	6	7	7	2	1	3	6	7	7	606	6.8	2.8	8.7	20.3	20.3	20.3
P51665;H3BNT7;H3BTM8	26S proteasome non-ATPase regulatory subunit 7	PSMD7	3.73607	0.0504165			11.8853	15.7876	15.1458	17.0515	19.1185	17.8568	5	5	5	27.8	27.8	27.8	37.025	0	31.673	3166900	16	3	1	1	1	5	5	5	1	1	1	5	5	5	1	1	1	5	5	5	324	4	4	4	27.8	27.8	27.8
F8VPD4;P27708	CAD protein;Glutamine-dependent carbamoyl-phosphate synthase;Aspartate carbamoyltransferase;Dihydroorotase	CAD	3.61796	0.000761029		+	18.624	17.6693	17.891	21.2069	21.7098	22.1215	13	13	13	7.8	7.8	7.8	236.02	0	48.324	4725600	40	4	8	2	4	13	12	13	8	2	4	13	12	13	8	2	4	13	12	13	2162	4.4	0.8	2.1	7.8	7.3	7.8
G3V4W0;B4DY08;B2R5W2;G3V4C1;P07910;G3V576;G3V2Q1;G3V251;G3V555;G3V575;G3V5X6;G3V3K6;B4DSU6	Heterogeneous nuclear ribonucleoproteins C1/C2	HNRNPC	3.38167	0.0184356			15.4706	17.6546	17.8491	19.7982	21.2373	20.0838	12	12	12	46.6	46.6	46.6	28.916	0	68.499	16203000	42	23	3	4	7	9	12	11	3	4	7	9	12	11	3	4	7	9	12	11	262	14.5	19.1	29	30.2	46.6	46.6
Q3KQU3	MAP7 domain-containing protein 1	MAP7D1	3.37535	0.0400577			13.6758	13.655	16.9875	17.7388	18.3761	18.3294	4	4	4	9	9	9	92.819	0	7.3045	464330	4	4	3	1	4	4	4	2	3	1	4	4	4	2	3	1	4	4	4	2	841	5.5	1.4	9	9	9	3.1
P09543	2,3-cyclic-nucleotide 3-phosphodiesterase	CNP	3.368	0.012286			15.279	14.0086	13.1289	16.6198	18.1763	17.7244	5	7	7	29	29	19	47.578	0	24.83	1937600	14	2	0	1	1	7	6	6	0	1	1	7	6	6	0	1	1	5	4	4	421	0	2.9	2.9	29	24.2	24.2
Q96EY1	DnaJ homolog subfamily A member 3, mitochondrial	DNAJA3	3.35168	0.0114982			16.5773	14.3405	15.0756	18.1014	19.3866	18.5604	19	19	19	32.5	32.5	32.5	52.488	0	64.02	4510500	43	2	1	3	1	14	19	16	1	3	1	14	19	16	1	3	1	14	19	16	480	3.1	9	2.5	27.3	32.5	32.5
P63220	40S ribosomal protein S21	RPS21	3.27898	0.124148			13.0536	10.3259	14.7793	16.6652	17.4488	13.8817	3	3	3	26.5	26.5	26.5	9.1113	0	21.575	142770	6	2	0	2	0	3	2	0	0	2	0	3	2	0	0	2	0	3	2	0	83	0	22.9	0	26.5	14.5	0
P46778;G3V1B3;M0R181	60S ribosomal protein L21	RPL21	3.25152	0.123572			16.883	11.6201	14.9217	17.1131	17.0221	19.0442	3	3	3	22.5	22.5	22.5	18.565	0	3.4293	459150	4	3	2	0	1	3	1	3	2	0	1	3	1	3	2	0	1	3	1	3	160	13.1	0	6.9	22.5	6.9	22.5
Q9BVQ7	Spermatogenesis-associated protein 5-like protein 1	SPATA5L1	3.22597	0.00546483		+	12.6841	14.5751	14.1445	17.2664	17.0538	16.7615	2	2	2	3.5	3.5	3.5	80.709	0	3.6812	161250	4	1	1	0	0	2	2	2	1	0	0	2	2	2	1	0	0	2	2	2	753	1.5	0	0	3.5	3.5	3.5
Q96S55	ATPase WRNIP1	WRNIP1	3.21217	0.0122381			15.2168	16.2325	16.8468	18.9045	20.4309	18.5972	4	4	4	7.4	7.4	7.4	72.132	0	13.473	1075800	8	1	1	0	2	3	4	3	1	0	2	3	4	3	1	0	2	3	4	3	665	2.1	0	4.1	5.4	7.4	5.4
A0A0A0MRA3;A0A0A0MTS7;Q8WZ42;A0A0C4DG59	Titin	TTN	3.17939	0.114675			11.7452	12.8306	13.1949	14.2918	18.809	14.208	2	2	2	0.1	0.1	0.1	3014	0.0016367	2.1817	409300	1	4	1	0	1	1	1	0	1	0	1	1	1	0	1	0	1	1	1	0	27118	0.1	0	0.1	0	0	0
O60884;A0A087WT48	DnaJ homolog subfamily A member 2	DNAJA2	3.12774	0.0369279			15.2676	12.4534	15.3047	17.0698	18.2159	17.1231	8	8	8	35.9	35.9	35.9	45.745	0	34.238	1968000	23	3	1	1	2	6	8	7	1	1	2	6	8	7	1	1	2	6	8	7	412	4.6	4.4	4.6	28.4	35.9	29.9
P35998;A0A1W2PQS1	26S protease regulatory subunit 7	PSMC2	3.12192	0.0583508			16.4324	12.7606	16.1583	18.0548	18.4951	18.167	17	17	17	53.1	53.1	53.1	48.633	0	59.059	3728500	32	3	2	2	4	16	17	17	2	2	4	16	17	17	2	2	4	16	17	17	433	6.5	6.2	12	53.1	53.1	53.1
Q6SPF0	Atherin	SAMD1	3.05946	0.00653953		+	13.6369	14.5635	12.7339	17.1977	16.6028	16.3123	2	2	2	8.2	8.2	8.2	56.051	0	5.4841	129300	3	1	0	0	0	2	2	2	0	0	0	2	2	2	0	0	0	2	2	2	538	0	0	0	8.2	8.2	8.2
Q9UQE7	Structural maintenance of chromosomes protein 3	SMC3	3.0264	0.0251239			16.7931	14.3185	16.8817	18.5943	19.2166	19.2615	3	3	3	2.6	2.6	2.6	141.54	0	18.42	759090	10	1	2	1	3	3	3	3	2	1	3	3	3	3	2	1	3	3	3	3	1217	2.6	1.4	2.6	2.6	2.6	2.6
V9GYF0;V9GYM8;Q92974;Q5VY93	Rho guanine nucleotide exchange factor 2	ARHGEF2	3.01083	0.0840399			11.515	13.9835	16.0268	16.5632	16.8305	17.1642	2	2	2	15.2	15.2	15.2	29.366	0	4.6675	201300	3	4	0	0	0	2	2	2	0	0	0	2	2	2	0	0	0	2	2	2	263	0	0	0	15.2	15.2	15.2
Q9NNW5;C9K020;E9PDU5;A0A087X295	WD repeat-containing protein 6	WDR6	2.97721	0.177512			14.8322	17.2008	10.9546	17.2319	17.4253	17.2621	3	3	3	5.3	5.3	5.3	121.72	0	7.3315	238700	5	9	0	1	0	3	3	3	0	1	0	3	3	3	0	1	0	3	3	3	1121	0	1.2	0	5.3	5.3	5.3
P50454;E9PQ34;E9PJH8;E9PIG2;E9PRS3;E9PNX1;E9PK86;E9PMI5;E9PR70;E9PPV6	Serpin H1	SERPINH1	2.93887	0.0470098			13.2734	16.6582	14.2969	17.3662	18.2018	17.4771	3	3	3	11.5	11.5	11.5	46.44	0	20.13	2087800	11	11	1	0	1	3	3	3	1	0	1	3	3	3	1	0	1	3	3	3	418	2.6	0	2.6	11.5	11.5	11.5
A0A087X2I1;P62333	26S protease regulatory subunit 10B	PSMC6	2.834	0.0191499			15.0032	14.8296	15.418	16.8022	17.6711	19.2794	17	17	17	42.4	42.4	42.4	45.796	0	65.281	3622300	43	4	2	2	3	16	16	17	2	2	3	16	16	17	2	2	3	16	16	17	403	5.7	5.7	10.4	42.4	42.4	42.4
Q15008;C9J7B7;C9J0E9	26S proteasome non-ATPase regulatory subunit 6	PSMD6	2.79082	0.0130431			15.3771	14.2552	16.0543	17.2362	18.4424	18.3804	6	6	6	18.3	18.3	18.3	45.531	0	12.695	2941700	13	4	2	1	2	4	5	4	2	1	2	4	5	4	2	1	2	4	5	4	389	7.7	4.4	7.7	11.6	14.9	11.6
M0R0I5;A0A087WTP3;Q92945	Far upstream element-binding protein 2	KHSRP	2.7861	0.0761431			16.85	12.9256	14.1352	17.4319	17.6987	17.1385	2	2	2	12.2	12.2	12.2	29.345	0	6.7391	311440	9	3	2	1	1	2	2	2	2	1	1	2	2	2	2	1	1	2	2	2	279	12.2	3.9	3.9	12.2	12.2	12.2
P11586;F5H2F4	C-1-tetrahydrofolate synthase, cytoplasmic;Methylenetetrahydrofolate dehydrogenase;Methenyltetrahydrofolate cyclohydrolase;Formyltetrahydrofolate synthetase;C-1-tetrahydrofolate synthase, cytoplasmic, N-terminally processed	MTHFD1	2.74771	0.0537436			16.9601	16.9175	13.9019	18.598	18.8277	18.5969	3	3	3	3.2	3.2	3.2	101.56	0	10.959	612560	11	2	2	2	1	3	3	3	2	2	1	3	3	3	2	2	1	3	3	3	935	3.2	3.2	1.5	3.2	3.2	3.2
P49368;E9PM09;Q5SZX9;E9PRC8;B4DUR8	T-complex protein 1 subunit gamma	CCT3	2.73556	0.0360294			14.0808	16.247	14.134	17.3232	16.8006	18.5447	2	2	2	5	5	5	60.533	0	4.4572	296500	6	5	1	1	1	2	2	2	1	1	1	2	2	2	1	1	1	2	2	2	545	2	2	2	5	5	5
Q96T17	MAP7 domain-containing protein 2	MAP7D2	2.65116	0.00284205			13.5592	13.5361	12.4398	15.6203	16.1632	15.7051	2	2	2	5.1	5.1	5.1	81.964	0	2.9023	70938	2	1	0	0	0	2	2	2	0	0	0	2	2	2	0	0	0	2	2	2	732	0	0	0	5.1	5.1	5.1
P18583;J3QSZ5;H7C1M2	Protein SON	SON	2.54211	0.183519			16.5875	12.0603	13.09	17.3829	17.1032	14.8781	3	3	3	2.2	2.2	2.2	263.83	0	5.7304	218900	4	4	3	1	1	3	3	2	3	1	1	3	3	2	3	1	1	3	3	2	2426	2.2	0.7	0.7	2.2	2.2	1.6
O00743	Serine/threonine-protein phosphatase 6 catalytic subunit;Serine/threonine-protein phosphatase 6 catalytic subunit, N-terminally processed	PPP6C	2.5345	0.19012			16.9493	12.3252	17.2757	18.2745	17.7073	18.1718	6	6	6	18.7	18.7	18.7	35.144	0	16.369	2626300	12	2	0	1	1	6	4	6	0	1	1	6	4	6	0	1	1	6	4	6	305	0	2.3	2.3	18.7	13.8	18.7
Q96MX6;Q8ND98	WD repeat-containing protein 92	WDR92;DKFZp434B156	2.51816	0.0269053			14.7304	16.1404	16.4845	17.7328	19.3119	17.865	13	13	13	45.7	45.7	45.7	39.74	0	87.793	3648500	29	3	0	0	0	12	13	10	0	0	0	12	13	10	0	0	0	12	13	10	357	0	0	0	41.2	45.7	36.1
Q4VCS5;A6NP16;E7ERM3	Angiomotin	AMOT	2.51126	0.00249874			17.0629	16.2043	17.2556	19.0967	19.7078	19.2521	6	6	6	9.2	9.2	9.2	118.08	0	26.361	945840	15	3	3	1	4	6	6	6	3	1	4	6	6	6	3	1	4	6	6	6	1084	4.9	1.9	6.7	9.2	9.2	9.2
Q86XK2;C9IYF0	F-box only protein 11	FBXO11	2.50451	0.0210282			13.3799	15.0148	15.6563	17.1282	17.2621	17.1742	4	4	4	6	6	6	103.58	0	12.656	188510	8	2	0	0	0	2	4	2	0	0	0	2	4	2	0	0	0	2	4	2	927	0	0	0	3.5	6	3.5
Q9H2P0	Activity-dependent neuroprotector homeobox protein	ADNP	2.50341	0.00334217			13.7252	14.5043	14.4266	16.3217	16.5016	17.343	3	3	3	5.3	5.3	5.3	123.56	0	5.2938	143410	4	1	1	0	0	2	3	3	1	0	0	2	3	3	1	0	0	2	3	3	1102	1	0	0	2.7	5.3	5.3
P52701	DNA mismatch repair protein Msh6	MSH6	2.47238	0.0988212			18.4265	14.6837	17.447	18.7776	19.6559	19.5409	5	5	5	5.1	5.1	5.1	152.78	0	10.701	1033700	11	5	2	1	3	4	5	5	2	1	3	4	5	5	2	1	3	4	5	5	1360	2.1	1	3.8	4.5	5.1	5.1
A0A286YFM8;A0A286YFL2;A0A286YFA2;A0A286YF22;A0A2C9F2M7;O43175;A0A286YER3;A0A286YFC8;A0A286YFB2;A0A286YF78	D-3-phosphoglycerate dehydrogenase	PHGDH	2.42248	0.0865694			12.3609	12.0036	14.5057	13.9133	16.0977	16.1267	2	2	2	10.9	10.9	10.9	25.638	0	3.6148	119150	2	10	0	1	2	2	1	0	0	1	2	2	1	0	0	1	2	2	1	0	239	0	6.3	10.9	10.9	6.3	0
C9J6P4;Q7Z2W4	Zinc finger CCCH-type antiviral protein 1	ZC3HAV1	2.40931	0.160087			16.0206	15.0249	11.4164	16.5299	16.5955	16.5645	2	2	2	2.7	2.7	2.7	114.08	0	3.7076	148410	4	2	2	0	1	2	2	2	2	0	1	2	2	2	2	0	1	2	2	2	1024	2.7	0	1.5	2.7	2.7	2.7
O75461	Transcription factor E2F6	E2F6	2.40837	0.0575651			14.4874	12.2719	15.1707	16.512	15.8884	16.7547	5	5	5	22.1	22.1	22.1	31.844	0	19.153	890800	10	5	0	1	3	5	4	5	0	1	3	5	4	5	0	1	3	5	4	5	281	0	5.3	15.7	22.1	17.4	22.1
B7Z9I1;Q5T4U5;P11310	Medium-chain specific acyl-CoA dehydrogenase, mitochondrial	ACADM	2.39322	0.00184021			16.4828	16.7691	15.957	18.5852	19.2429	18.5605	14	14	14	42.3	42.3	42.3	42.426	0	161.95	5055900	41	5	5	6	5	12	13	14	5	6	5	12	13	14	5	6	5	12	13	14	385	15.8	16.6	13.5	33	42.3	42.3
Q8N1F7;H3BMX0;H3BP95;H3BVG0	Nuclear pore complex protein Nup93	NUP93	2.31466	0.190897			13.8793	14.9179	15.4982	18.11	18.8075	14.322	2	2	2	3.2	3.2	3.2	93.487	0	2.7756	524960	2	4	1	1	1	2	2	1	1	1	1	2	2	1	1	1	1	2	2	1	819	1.7	1.7	1.7	3.2	3.2	1.7
Q9ULX6	A-kinase anchor protein 8-like	AKAP8L	2.27231	0.0122218			17.7892	18.2071	17.6101	19.1731	20.7817	20.4684	4	4	4	7.1	7.1	7.1	71.648	0	7.7534	1758600	11	1	3	2	3	4	4	4	3	2	3	4	4	4	3	2	3	4	4	4	646	4.8	3.3	4.8	7.1	7.1	7.1
K7ELV2;Q96EE3;K7ENI5	Nucleoporin SEH1	SEH1L	2.26592	0.00915066			13.9864	12.927	12.8665	15.7606	14.9061	15.911	3	3	3	12.2	12.2	12.2	29.541	0	6.9154	449200	6	4	0	0	0	2	3	3	0	0	0	2	3	3	0	0	0	2	3	3	263	0	0	0	11.8	12.2	12.2
P47914	60S ribosomal protein L29	RPL29	2.25953	0.178815			13.4186	14.626	14.0433	15.6306	14.3622	18.8736	3	3	3	13.8	13.8	13.8	17.752	0	7.2131	356990	7	1	0	0	1	2	2	3	0	0	1	2	2	3	0	0	1	2	2	3	159	0	0	9.4	13.2	10.1	13.8
Q13200;H7C2Q3;C9JPC0	26S proteasome non-ATPase regulatory subunit 2	PSMD2	2.24983	0.00114095			18.1838	17.9973	18.3282	20.1231	20.9228	20.2129	2	2	2	3.3	3.3	3.3	100.2	0	11.332	2052600	10	3	2	1	1	2	2	2	2	1	1	2	2	2	2	1	1	2	2	2	908	3.3	1.7	1.7	3.3	3.3	3.3
P25786;F5GX11	Proteasome subunit alpha type-1	PSMA1	2.24424	0.018572			14.5311	15.0812	13.7216	17.1229	15.8242	17.1195	4	4	4	25.1	25.1	25.1	29.555	0	20.054	1217000	15	3	1	2	1	4	4	4	1	2	1	4	4	4	1	2	1	4	4	4	263	8	13.7	5.7	25.1	25.1	25.1
Q92947	Glutaryl-CoA dehydrogenase, mitochondrial	GCDH	2.18607	0.140942			16.3207	12.3575	14.419	16.1514	17.2251	16.279	4	4	4	19.2	19.2	19.2	48.127	0	14.571	1071100	15	2	1	1	1	3	4	4	1	1	1	3	4	4	1	1	1	3	4	4	438	2.7	2.7	2.7	13.7	19.2	19.2
A0A087WZ40;Q14244	Ensconsin	MAP7	2.1824	0.196269			16.5893	16.7499	12.4688	17.7342	17.2368	17.3842	3	3	3	4.7	4.7	4.7	87.817	0	5.5502	337100	8	2	2	2	1	3	3	2	2	2	1	3	3	2	2	2	1	3	3	2	779	3.2	3.2	1.8	4.7	4.7	3.3
Q9NYZ3	G2 and S phase-expressed protein 1	GTSE1	2.16996	0.104659			14.7645	15.2072	13.4353	17.5914	14.8594	17.4661	2	2	2	5.4	5.4	5.4	76.644	0	4.5056	236660	3	1	1	1	1	2	1	2	1	1	1	2	1	2	1	1	1	2	1	2	720	2.2	2.2	2.2	5.4	2.2	5.4
J3KS15;Q14197	Peptidyl-tRNA hydrolase ICT1, mitochondrial	ICT1	2.16821	0.395992			13.53	18.2087	11.5186	17.539	14.3305	17.8925	2	2	2	16.1	16.1	16.1	21.905	0	3.852	350460	4	2	1	2	1	2	1	2	1	2	1	2	1	2	1	2	1	2	1	2	192	6.2	16.1	6.2	16.1	6.2	16.1
Q9P2R7;Q5T9Q5	Succinyl-CoA ligase [ADP-forming] subunit beta, mitochondrial	SUCLA2	2.16763	0.0238958			13.5038	15.2901	15.3017	16.9909	16.6062	17.0014	7	7	7	18.1	18.1	18.1	50.317	0	12.133	1356000	13	6	1	2	2	6	7	7	1	2	2	6	7	7	1	2	2	6	7	7	463	2.2	4.3	4.3	16.2	18.1	18.1
Q9NXC5	WD repeat-containing protein mio	MIOS	2.16743	0.197962			16.5542	12.9499	14.136	14.9671	18.102	17.0734	2	2	2	3.7	3.7	3.7	98.583	0	4.6265	220740	2	1	0	0	0	1	2	2	0	0	0	1	2	2	0	0	0	1	2	2	875	0	0	0	2.5	3.7	3.7
Q9H4L4	Sentrin-specific protease 3	SENP3	2.13061	0.0936845			13.9639	17.183	14.7528	17.6033	17.3851	17.3031	2	2	2	3.5	3.5	3.5	65.009	0	6.0363	293250	5	1	1	2	1	2	2	2	1	2	1	2	2	2	1	2	1	2	2	2	574	3.5	3.5	3.5	3.5	3.5	3.5
Q92616	Translational activator GCN1	GCN1L1	2.12917	0.000813894			16.9291	17.1383	16.4242	19.0406	19.0777	18.7609	4	4	4	1.8	1.8	1.8	292.75	0	9.4991	695200	11	1	3	1	1	3	4	3	3	1	1	3	4	3	3	1	1	3	4	3	2671	1.4	0.4	0.4	1.4	1.8	1.4
P25685;M0R080	DnaJ homolog subfamily B member 1	DNAJB1	2.09894	0.205406			13.1498	16.3003	11.5931	15.579	15.9827	15.7783	5	5	5	20	20	20	38.044	0	8.4017	543840	7	4	0	0	0	4	5	4	0	0	0	4	5	4	0	0	0	4	5	4	340	0	0	0	13.2	20	13.2
O14654	Insulin receptor substrate 4	IRS4	2.07763	0.000526446			19.8873	19.327	19.6586	21.4548	21.8214	21.8296	15	15	15	14	14	14	133.77	0	39.399	5219000	47	1	11	8	8	12	13	15	11	8	8	12	13	15	11	8	8	12	13	15	1257	10.7	7.3	7.4	12.5	12.8	14
J3KSJ0;A0A087WY81;J3KRB3;A0A087WWH0;J3QS96;A0A087WXM6;J3QQT2;J3KRX5;A0A0A6YYL6;P18621;J3QLC8	60S ribosomal protein L17	RPL17;RPL17-C18orf32	2.06715	0.298549			17.7042	17.6266	14.6947	19.1399	16.1074	20.9797	5	5	5	60.7	60.7	60.7	6.5045	0	6.933	1471500	6	12	4	3	2	5	2	5	4	3	2	5	2	5	4	3	2	5	2	5	56	60.7	44.6	42.9	60.7	21.4	60.7
A0A087WVQ9;Q5VTE0;P68104;Q05639	Putative elongation factor 1-alpha-like 3;Elongation factor 1-alpha 1;Elongation factor 1-alpha 2	EEF1A1;EEF1A1P5;EEF1A2	2.03212	0.00382033			18.629	18.8756	19.5898	21.2683	21.2075	20.7149	14	14	14	38.5	38.5	38.5	47.883	0	56.117	33626000	71	7	6	7	6	14	14	13	6	7	6	14	14	13	6	7	6	14	14	13	441	11.1	13.4	11.1	38.5	38.5	37.9
A0A087WTV6;Q96C36;A0A087WZR9	Pyrroline-5-carboxylate reductase 2;Pyrroline-5-carboxylate reductase	PYCR2	2.01653	0.0451623			13.9848	15.7021	13.5021	15.9987	16.5276	16.7122	4	4	4	17.5	17.5	17.5	25.868	0	19.652	822870	8	4	0	0	1	4	3	3	0	0	1	4	3	3	0	0	1	4	3	3	246	0	0	7.3	17.5	17.5	15.9
A0A0A0MSM0;Q92598;Q5TBM3;R4GN69	Heat shock protein 105 kDa	HSPH1	1.99242	0.121405			16.7749	16.8572	13.7704	17.8188	17.8306	17.7305	2	2	2	4.1	4.1	4.1	88.841	0	4.399	356110	4	4	2	2	1	2	2	2	2	2	1	2	2	2	2	2	1	2	2	2	782	4.1	4.1	2	4.1	4.1	4.1
P55735;A8MXL6	Protein SEC13 homolog	SEC13	1.95385	0.00549554			15.06	13.9366	14.2567	16.616	16.1761	16.3228	2	2	2	11.5	11.5	11.5	35.54	0	15.2	2298700	28	2	0	0	0	2	2	2	0	0	0	2	2	2	0	0	0	2	2	2	322	0	0	0	11.5	11.5	11.5
P39023;G5E9G0;B5MCW2;H7C422;H7C3M2	60S ribosomal protein L3	RPL3	1.95232	0.000967236			18.3403	18.8463	18.2766	20.1715	20.5787	20.5701	19	19	19	37.7	37.7	37.7	46.108	0	49.208	17692000	75	7	2	7	4	19	19	19	2	7	4	19	19	19	2	7	4	19	19	19	403	5.2	14.1	11.4	37.7	37.7	37.7
C9J9K3;P08865;A0A0C4DG17;F8WD59	40S ribosomal protein SA	RPSA	1.94086	7.84781e-05	+		19.2396	19.4898	19.337	21.121	21.433	21.335	13	13	13	72.2	72.2	72.2	29.404	0	153.84	32353000	60	4	3	7	6	12	13	13	3	7	6	12	13	13	3	7	6	12	13	13	263	14.4	31.2	27	63.1	72.2	72.2
G8JLG1;Q14683	Structural maintenance of chromosomes protein;Structural maintenance of chromosomes protein 1A	SMC1A	1.93031	0.00114384			16.9127	17.5151	17.2039	19.0302	18.9477	19.4449	6	6	6	5.5	5.5	5.5	140.86	0	11.092	840870	11	3	5	2	4	6	4	5	5	2	4	6	4	5	5	2	4	6	4	5	1211	4.8	2.3	3.4	5.5	3.6	4.8
A0A0U1RQF0;P49327	Fatty acid synthase;[Acyl-carrier-protein] S-acetyltransferase;[Acyl-carrier-protein] S-malonyltransferase;3-oxoacyl-[acyl-carrier-protein] synthase;3-oxoacyl-[acyl-carrier-protein] reductase;3-hydroxyacyl-[acyl-carrier-protein] dehydratase;Enoyl-[acyl-carrier-protein] reductase;Oleoyl-[acyl-carrier-protein] hydrolase	FASN	1.91206	0.165778			16.6347	13.2812	16.3188	16.6824	17.946	17.3425	2	2	2	1.2	1.2	1.2	273.2	0	4.0414	352420	5	2	2	1	2	2	2	2	2	1	2	2	2	2	2	1	2	2	2	2	2509	1.2	0.5	1.2	1.2	1.2	1.2
E9PR30;P62861	40S ribosomal protein S30	FAU	1.90404	0.0757279			13.8683	15.9819	14.2004	17.1316	15.6822	16.9489	2	2	2	11.2	11.2	11.2	10.905	0.0016807	2.3793	117990	3	2	1	2	0	2	1	0	1	2	0	2	1	0	1	2	0	2	1	0	98	10.2	11.2	0	11.2	10.2	0
P04181	Ornithine aminotransferase, mitochondrial;Ornithine aminotransferase, hepatic form;Ornithine aminotransferase, renal form	OAT	1.88025	0.0123005			13.5347	14.7128	13.4826	15.8041	16.0667	15.5001	6	6	6	25.7	25.7	25.7	48.534	0	17.082	545080	10	1	1	0	0	5	6	6	1	0	0	5	6	6	1	0	0	5	6	6	439	3.2	0	0	17.3	25.7	25.7
P62195;J3QSA9;J3QQM1;J3QLH6;J3KRP2;J3QRW1	26S protease regulatory subunit 8	PSMC5	1.87645	0.00242602			15.453	16.3204	15.8475	17.5814	17.9672	17.7016	12	12	12	46.1	46.1	46.1	45.626	0	54.43	2772400	33	10	2	3	5	11	11	12	2	3	5	11	11	12	2	3	5	11	11	12	406	5.9	8.9	14.3	42.1	41.4	46.1
B4DY09;Q12905;X6R6Z1;A0A0A0MRL0	Interleukin enhancer-binding factor 2	ILF2	1.87262	0.00834504			14.3668	15.2572	15.5851	16.8644	17.1944	16.7682	4	4	4	18.8	18.8	18.8	38.91	0	33.085	1290700	11	4	0	1	1	2	4	4	0	1	1	2	4	4	0	1	1	2	4	4	352	0	4.8	4.8	10.5	18.8	18.8
P23258;Q9NRH3;K7EIS0;K7EKE5	Tubulin gamma-1 chain;Tubulin gamma-2 chain;Tubulin gamma chain	TUBG1;TUBG2	1.86773	0.000355561			15.8839	15.533	16.0593	17.6286	17.8134	17.6374	6	6	6	26.6	26.6	26.6	51.169	0	24.758	2414200	16	4	2	3	3	5	6	6	2	3	3	5	6	6	2	3	3	5	6	6	451	4.7	8.6	8.6	20.2	26.6	26.6
P17858;F8WEU2;Q01813	ATP-dependent 6-phosphofructokinase, liver type;ATP-dependent 6-phosphofructokinase, platelet type	PFKL;PFKP	1.80798	0.428962			14.1267	14.4906	13.6009	18.1837	17.6463	11.8121	2	2	2	3.6	3.6	3.6	85.018	0	4.7394	322800	5	3	1	1	1	2	2	1	1	1	1	2	2	1	1	1	1	2	2	1	780	1.2	1.2	1.2	3.6	3.6	1.2
O15160;D6RDJ3;E7EQB9	DNA-directed RNA polymerases I and III subunit RPAC1	POLR1C	1.80308	0.326039			16.8557	11.6602	12.7438	14.9643	16.002	15.7026	2	2	2	12.1	12.1	12.1	39.249	0	11.845	459000	4	3	0	0	0	2	2	2	0	0	0	2	2	2	0	0	0	2	2	2	346	0	0	0	12.1	12.1	12.1
A0A087WX59;Q16186;A0A087WUX6	Proteasomal ubiquitin receptor ADRM1	ADRM1	1.80039	0.0781941			15.1606	13.8982	12.5652	15.6863	15.4037	15.9353	3	3	3	11.4	11.4	11.4	37.504	0	7.0811	549340	8	3	1	2	1	3	3	3	1	2	1	3	3	3	1	2	1	3	3	3	368	4.3	8.4	4.1	11.4	11.4	11.4
A0A2C9F2P4;A0A286YFF7;P50897;E9PSE5;E9PK48;E9PIA8;Q5T0S4;A0A286YFE3;A0A286YFL8	Palmitoyl-protein thioesterase 1	PPT1	1.79753	0.0307046			12.759	14.0196	13.6208	15.7799	14.4674	15.5446	2	2	2	12.5	12.5	12.5	34.136	0	15.806	411580	7	9	0	0	1	2	2	2	0	0	1	2	2	2	0	0	1	2	2	2	305	0	0	6.6	12.5	12.5	12.5
J3KPS3;P04075;H3BQN4;H3BUH7;H3BR04;H3BPS8	Fructose-bisphosphate aldolase;Fructose-bisphosphate aldolase A	ALDOA	1.78209	0.365313			16.5425	11.3872	16.64	16.5771	17.0175	16.3214	7	7	7	29.6	29.6	29.6	39.817	0	23.152	1535800	14	9	2	2	4	6	7	7	2	2	4	6	7	7	2	2	4	6	7	7	368	7.9	9	13	25.5	29.6	29.6
I3L387;P53350	Serine/threonine-protein kinase PLK1	PLK1	1.7488	0.0202117			15.1244	14.0844	15.5871	16.6257	16.4569	16.9596	2	2	2	27.2	27.2	27.2	18.674	0	2.795	140260	3	2	1	0	0	2	2	2	1	0	0	2	2	2	1	0	0	2	2	2	173	6.4	0	0	27.2	27.2	27.2
Q9NQT5	Exosome complex component RRP40	EXOSC3	1.74285	0.330855			12.109	12.6504	16.8507	15.5637	16.4827	14.7922	2	2	2	18.9	18.9	18.9	29.572	0	10.499	332460	4	1	1	1	1	2	2	2	1	1	1	2	2	2	1	1	1	2	2	2	275	5.5	5.5	5.5	18.9	18.9	18.9
P61964	WD repeat-containing protein 5	WDR5	1.73588	0.431315			16.7883	13.991	10.3008	15.8159	16.297	14.1748	5	5	5	23.4	23.4	23.4	36.588	0	13.76	563620	6	3	0	2	2	2	4	4	0	2	2	2	4	4	0	2	2	2	4	4	334	0	7.5	7.5	7.5	19.5	18.9
P49411	Elongation factor Tu, mitochondrial	TUFM	1.72146	0.000155219	+		19.8417	19.9296	20.0502	21.6399	21.8592	21.4868	22	22	22	49.6	49.6	49.6	49.541	0	143.58	46541000	106	2	11	13	13	22	22	22	11	13	13	22	22	22	11	13	13	22	22	22	452	21.2	27.2	25.7	49.6	49.6	49.6
F5GWT2;J3QK82;A0A087WYJ3;F5H4V9;Q16342	Programmed cell death protein 2	PDCD2	1.70999	0.391656			14.127	14.0585	15.7724	17.8196	18.279	12.9893	2	2	2	21.2	21.2	21.2	10.529	0	5.2538	861730	4	5	1	1	1	2	2	1	1	1	1	2	2	1	1	1	1	2	2	1	99	21.2	21.2	21.2	21.2	21.2	20.2
Q7Z4Q2	HEAT repeat-containing protein 3	HEATR3	1.68659	0.188647			14.0953	12.0935	15.2009	14.6498	16.536	15.2636	2	2	2	3.5	3.5	3.5	74.582	0	2.5718	42293	2	1	1	0	0	2	1	1	1	0	0	2	1	1	1	0	0	2	1	1	680	1.9	0	0	3.5	1.9	1.9
Q9UET6	Putative tRNA (cytidine(32)/guanosine(34)-2-O)-methyltransferase	FTSJ1	1.67722	0.011927			14.0941	13.2067	13.0656	14.8193	15.527	15.0518	3	3	3	15.8	15.8	15.8	36.079	0	7.6605	347640	5	2	0	0	0	3	3	3	0	0	0	3	3	3	0	0	0	3	3	3	329	0	0	0	15.8	15.8	15.8
C9JG87;Q9NYK5	39S ribosomal protein L39, mitochondrial	MRPL39	1.67707	0.243076			13.064	16.7185	16.6653	17.2916	17.4204	16.7671	8	8	8	34	34	34	34.032	0	23.275	1910800	26	2	1	6	6	7	8	8	1	6	6	7	8	8	1	6	6	7	8	8	297	4	27.3	27.3	30	34	34
A0A0B4J210;Q6PKG0;H0YBW1;E5RH50	La-related protein 1	LARP1	1.659	0.133839			13.8405	14.8644	14.4576	16.5975	17.1318	14.4102	2	2	2	7.5	7.5	7.5	90.821	0	4.3757	163610	2	4	1	1	1	2	2	1	1	1	1	2	2	1	1	1	1	2	2	1	815	2.5	2.5	2.5	7.5	7.5	5
P42677;Q5T4L4;H0YMV8;Q71UM5	40S ribosomal protein S27;40S ribosomal protein S27-like	RPS27;RPS27L	1.64122	0.354745			13.416	18.4218	15.9752	18.5845	17.6816	16.4706	3	3	3	40.5	40.5	40.5	9.461	0	4.7801	407430	6	6	0	3	0	3	2	0	0	3	0	3	2	0	0	3	0	3	2	0	84	0	40.5	0	40.5	31	0
P05388;F8VWS0;F8VU65;Q8NHW5;G3V210;F8VQY6;F8VPE8;F8VRK7;F8VZS0;F8VS58;F8VW21	60S acidic ribosomal protein P0;60S acidic ribosomal protein P0-like	RPLP0;RPLP0P6	1.61578	0.233203			13.7816	17.115	17.265	17.783	17.3133	17.9127	13	13	13	44.2	44.2	44.2	34.273	0	37.794	2738300	31	13	1	5	5	12	11	12	1	5	5	12	11	12	1	5	5	12	11	12	317	4.4	14.8	20.2	40.1	39.7	43.8
A2NJV5;A0A0A0MRZ7;A0A075B6S2;A0A087X0Q4;A0A075B6S6;A0A075B6P5;A0A087WW87;P06310;P01615;P01614	Ig kappa chain V-II region RPMI 6410;Ig kappa chain V-II region FR;Ig kappa chain V-II region Cum	IGKV A18;IGKV2D-26;IGKV2D-29;IGKV2-40;IGKV2D-30;IGKV2D-28	1.60395	0.0114719			18.9469	19.3389	19.9485	20.9021	20.7116	21.4324	2	2	2	16.7	16.7	16.7	13.085	0	55.801	9833000	24	10	2	2	2	2	2	2	2	2	2	2	2	2	2	2	2	2	2	2	120	16.7	16.7	16.7	16.7	16.7	16.7
Q9NYU2	UDP-glucose:glycoprotein glucosyltransferase 1	UGGT1	1.59447	0.357131			11.8829	14.4725	14.4856	17.1362	15.6649	12.8232	2	2	2	3.9	3.9	3.9	177.19	0.0015649	2.0025	215190	1	1	0	0	0	1	2	0	0	0	0	1	2	0	0	0	0	1	2	0	1555	0	0	0	1.5	3.9	0
P68363;P68366	Tubulin alpha-1B chain;Tubulin alpha-4A chain	TUBA1B;TUBA4A	1.57607	0.277364			16.7884	16.7678	20.5252	19.4009	19.6025	19.8062	1	17	17	43.5	43.5	2.9	50.151	0	84.219	8848000	58	3	3	4	10	16	14	14	3	4	10	16	14	14	0	0	1	1	1	1	451	9.5	10.2	24.4	42.1	38.4	39
E7EU96;P68400;Q8NEV1	Casein kinase II subunit alpha;Casein kinase II subunit alpha 3	CSNK2A1;CSNK2A3	1.5645	0.265937			16.398	14.0775	12.5345	15.2197	16.7598	15.724	4	4	4	20.5	20.5	20.5	45.31	0	7.9206	645210	5	4	0	0	0	3	4	4	0	0	0	3	4	4	0	0	0	3	4	4	385	0	0	0	15.1	20.5	20.5
P38646	Stress-70 protein, mitochondrial	HSPA9	1.55444	0.00240041			20.9285	20.8389	21.0388	22.6038	22.0647	22.801	14	14	14	21.4	21.4	21.4	73.68	0	49.472	8978100	51	4	11	9	11	12	14	13	11	9	11	12	14	13	11	9	11	12	14	13	679	16.2	13.3	16.2	16.8	21.4	19.6
Q5JP53;P07437;Q5ST81	Tubulin beta chain	TUBB	1.54051	0.171982			19.1345	19.1463	21.8936	21.4041	21.54	21.8519	6	22	22	57.5	57.5	20	47.766	0	121.45	21447000	122	3	3	2	10	17	20	19	3	2	10	17	20	19	0	0	2	3	6	6	426	8.7	5.9	24.4	46.2	54.7	53.5
P10809;C9JL25;E7EXB4;E7ESH4	60 kDa heat shock protein, mitochondrial	HSPD1	1.53631	0.121923			16.5521	14.6933	17.1132	17.506	17.2542	18.2072	3	3	3	8.4	8.4	8.4	61.054	0	7.5928	336930	9	6	3	0	2	3	3	3	3	0	2	3	3	3	3	0	2	3	3	3	573	8.4	0	4	8.4	8.4	8.4
P62854;Q5JNZ5	40S ribosomal protein S26;Putative 40S ribosomal protein S26-like 1	RPS26;RPS26P11	1.53225	0.367121			12.6384	17.1785	14.7033	16.9675	14.8951	17.2544	2	2	2	19.1	19.1	19.1	13.015	0.0016447	2.2279	211470	3	2	1	2	0	2	1	2	1	2	0	2	1	2	1	2	0	2	1	2	115	7.8	19.1	0	19.1	7.8	19.1
F5GWX5;A0A0C4DGG9;Q14839	Chromodomain-helicase-DNA-binding protein 4	CHD4	1.50572	0.0946245			17.691	17.5123	15.6559	18.5062	18.8326	18.0376	3	3	3	2.3	2.3	2.3	217.1	0	9.9136	777370	11	5	2	2	1	3	3	3	2	2	1	3	3	3	2	2	1	3	3	3	1905	1.6	1.6	0.9	2.3	2.3	2.3
Q9H4B6;H0YJH0	Protein salvador homolog 1	SAV1	1.50434	0.290284			16.2393	12.5001	12.9592	14.6856	15.9464	15.5798	3	3	3	15.9	15.9	15.9	44.633	0	9.8337	456850	5	2	1	0	1	3	2	3	1	0	1	3	2	3	1	0	1	3	2	3	383	3.4	0	3.4	15.9	9.9	15.9
E9PBS1;P22234	Multifunctional protein ADE2;Phosphoribosylaminoimidazole-succinocarboxamide synthase;Phosphoribosylaminoimidazole carboxylase	PAICS	1.47581	0.130655			13.9829	16.4297	14.314	16.4284	16.5902	16.1355	3	3	3	11.4	11.4	11.4	45.651	0	8.1714	1157700	11	3	1	2	1	3	3	3	1	2	1	3	3	3	1	2	1	3	3	3	413	2.7	6.5	2.7	11.4	11.4	11.4
Q9H6F5;H0YG79	Coiled-coil domain-containing protein 86	CCDC86	1.45545	0.18804			13.3784	16.0626	16.0701	16.3847	16.4705	17.0224	2	2	2	9.7	9.7	9.7	40.235	0	4.5131	141140	4	2	1	1	0	2	2	2	1	1	0	2	2	2	1	1	0	2	2	2	360	3.3	3.3	0	9.7	9.7	9.7
Q7Z406;A0A0C4DFM8	Myosin-14	MYH14	1.44383	0.515944			15.5054	15.0206	12.327	12.874	18.973	15.3376	2	3	2	1.9	1.4	1.4	227.87	0.0017241	2.4481	102800	2	3	3	2	3	2	2	3	2	1	2	1	1	2	2	1	2	1	1	2	1995	1.9	1	1.9	1	1	1.9
P26641	Elongation factor 1-gamma	EEF1G	1.43805	0.0103321			15.5798	16.1622	15.7444	17.7803	17.1118	16.9084	5	5	5	16.7	16.7	16.7	50.118	0	21.157	2002800	20	1	2	3	4	5	5	5	2	3	4	5	5	5	2	3	4	5	5	5	437	5.3	8.2	13.5	16.7	16.7	16.7
Q14789	Golgin subfamily B member 1	GOLGB1	1.42848	0.4042			15.1249	14.6767	12.3831	13.8523	14.613	18.0048	2	2	2	1.3	1.3	1.3	376.01	0.0015601	1.9764	178330	2	1	1	0	1	1	1	2	1	0	1	1	1	2	1	0	1	1	1	2	3259	0.5	0	0.5	0.5	0.5	1.3
G3V279;P84090	Enhancer of rudimentary homolog	ERH	1.42737	0.662688			18.4788	22.0288	14.4837	22.3528	21.3489	15.5717	3	3	3	46.5	46.5	46.5	8.2033	0	24.881	5019600	13	2	2	3	1	3	3	0	2	3	1	3	3	0	2	3	1	3	3	0	71	22.5	46.5	22.5	46.5	46.5	0
B1AHC9;P12956	X-ray repair cross-complementing protein 6	XRCC6	1.40016	0.0996683			16.5915	16.6386	14.9128	17.3564	16.9298	18.0572	2	2	2	5.7	5.7	5.7	64.283	0	3.1593	289290	3	2	2	2	1	2	2	2	2	2	1	2	2	2	2	2	1	2	2	2	559	5.7	5.7	3	5.7	5.7	5.7
Q7L2H7;E9PRI2;E7ESM3	Eukaryotic translation initiation factor 3 subunit M	EIF3M	1.39449	0.430957			15.0931	12.8401	17.6593	15.2254	17.9109	16.6396	5	5	5	14.2	14.2	14.2	42.502	0	13.141	1299200	14	6	1	1	1	3	3	5	1	1	1	3	3	5	1	1	1	3	3	5	374	2.9	2.9	2.9	6.4	6.4	14.2
P53396	ATP-citrate synthase	ACLY	1.37256	0.243384			13.7822	16.9168	16.4412	17.5067	17.0694	16.6818	2	2	2	2.8	2.8	2.8	120.84	0	4.7229	251000	6	1	1	2	2	2	2	2	1	2	2	2	2	2	1	2	2	2	2	2	1101	1.3	2.8	2.8	2.8	2.8	2.8
P55072	Transitional endoplasmic reticulum ATPase	VCP	1.33078	0.000785494			18.6387	18.3457	18.1768	19.6484	19.823	19.6822	2	2	2	2.4	2.4	2.4	89.321	0	10.125	1356000	7	1	2	2	2	2	2	2	2	2	2	2	2	2	2	2	2	2	2	2	806	2.4	2.4	2.4	2.4	2.4	2.4
A0A087X0X3;P52272;M0QZM1;M0R2I7	Heterogeneous nuclear ribonucleoprotein M	HNRNPM	1.32175	0.0126709			20.8846	20.9307	21.1719	22.8706	22.2156	21.8663	26	26	26	34.2	34.2	34.2	77.569	0	67.474	8917300	70	10	21	15	22	22	24	20	21	15	22	22	24	20	21	15	22	22	24	20	730	32.3	26.2	33.2	33.2	33.2	30.4
Q96I99;H0Y852;E9PDQ8	Succinyl-CoA ligase [GDP-forming] subunit beta, mitochondrial	SUCLG2	1.31516	0.0373226			14.5796	15.7542	15.8811	16.6908	16.9225	16.547	4	4	4	12.3	12.3	12.3	46.51	0	25.901	1035600	10	3	0	0	0	4	3	4	0	0	0	4	3	4	0	0	0	4	3	4	432	0	0	0	12.3	8.8	12.3
J3KNQ3;Q9UNM6;H0YD73;E9PL38;A0A087WUL9	26S proteasome non-ATPase regulatory subunit 13	PSMD13	1.30576	0.259796			13.1095	15.2773	16.3478	16.0229	16.7857	15.8433	4	4	4	12.9	12.9	12.9	39.829	0	21.881	768050	8	5	0	0	1	4	4	4	0	0	1	4	4	4	0	0	1	4	4	4	349	0	0	2.3	12.9	12.9	12.9
P06748	Nucleophosmin	NPM1	1.30133	0.0383782			18.8166	18.266	17.6835	19.0586	20.0115	19.5999	12	12	12	45.2	45.2	45.2	32.575	0	57.332	7337000	49	2	3	3	3	7	10	11	3	3	3	7	10	11	3	3	3	7	10	11	294	10.5	13.9	10.5	29.9	45.2	45.2
Q9BZE1;S4R369	39S ribosomal protein L37, mitochondrial	MRPL37	1.28887	0.00616638			16.9204	17.3847	16.9829	17.9957	18.5392	18.6198	14	14	14	37.8	37.8	37.8	48.117	0	42.062	4218700	32	4	2	3	2	13	13	14	2	3	2	13	13	14	2	3	2	13	13	14	423	5.2	9.5	5.2	34.5	33.6	37.8
P17987;E7ERF2;F5GZI8	T-complex protein 1 subunit alpha	TCP1	1.2745	0.0324624			16.9737	17.5928	18.0686	19.1148	18.348	18.9957	5	5	5	10.6	10.6	10.6	60.343	0	15.504	743470	19	10	4	2	5	5	4	5	4	2	5	5	4	5	4	2	5	5	4	5	556	8.8	4.5	10.6	10.6	8.8	10.6
P35250	Replication factor C subunit 2	RFC2	1.26111	0.0440269			13.239	13.6867	14.1447	14.7786	15.6198	14.4552	3	3	3	10.7	10.7	10.7	39.157	0	12.167	369920	8	3	1	1	2	3	3	3	1	1	2	3	3	3	1	1	2	3	3	3	354	3.4	3.4	8.2	10.7	10.7	10.7
P36578;H3BU31;H3BM89;H3BTP7	60S ribosomal protein L4	RPL4	1.25512	0.00149779			17.9824	18.5106	18.3742	19.5704	19.5868	19.4753	14	14	14	30.7	30.7	30.7	47.697	0	63.121	9965200	59	4	6	7	8	14	14	13	6	7	8	14	14	13	6	7	8	14	14	13	427	11	12.4	17.1	30.7	30.7	28.8
P00338	L-lactate dehydrogenase A chain	LDHA	1.24626	0.187885			15.0888	12.6127	12.9832	14.973	14.5065	14.944	2	3	3	10.8	10.8	7.2	36.688	0	5.5425	306140	5	9	1	1	1	2	2	3	1	1	1	2	2	3	0	0	0	1	1	2	332	3.6	3.6	3.6	7.8	7.8	10.8
H0Y2V1;H7C4C5;B5MEG9;F8W9U4;E7EVA0;P27816	Microtubule-associated protein;Microtubule-associated protein 4	MAP4	1.24517	0.568503			16.6409	11.1797	16.5304	14.2825	17.1189	16.6852	2	2	2	6.7	6.7	6.7	48.646	0	2.8396	237680	3	6	2	1	2	2	2	2	2	1	2	2	2	2	2	1	2	2	2	2	463	6.7	3	6.7	6.7	6.7	6.7
Q6UN15;H0Y8P7;A0A0B4J203	Pre-mRNA 3-end-processing factor FIP1	FIP1L1	1.23848	0.358174			15.2677	13.7839	17.2183	17.5087	17.1165	15.36	2	2	2	7.2	7.2	7.2	66.526	0	5.9159	260400	8	3	1	0	2	2	2	1	1	0	2	2	2	1	1	0	2	2	2	1	594	4	0	7.2	7.2	7.2	3.2
D6REM6;A0A0R4J2E8;A8MXP9;P43243;D6R991	Matrin-3	MATR3	1.23125	0.0147841			19.1844	19.072	18.6088	20.4203	20.4377	19.701	6	6	6	10.1	10.1	10.1	88.358	0	25.957	1979100	17	21	4	4	5	6	6	6	4	4	5	6	6	6	4	4	5	6	6	6	794	5	5	7.4	10.1	10.1	10.1
P46821;D6RA40;D6RA32	Microtubule-associated protein 1B;MAP1B heavy chain;MAP1 light chain LC1	MAP1B	1.22591	0.107987			13.0269	14.6398	14.8414	15.1923	15.6929	15.3007	2	2	2	1.3	1.3	1.3	270.63	0	5.7058	76337	2	3	2	1	0	2	1	2	2	1	0	2	1	2	2	1	0	2	1	2	2468	1.3	0.6	0	1.3	0.6	1.3
Q9Y3F4	Serine-threonine kinase receptor-associated protein	STRAP	1.21683	0.367739			12.5962	13.2815	16.405	14.9351	15.796	15.2021	2	2	2	9.4	9.4	9.4	38.438	0	4.5414	387930	3	1	1	1	1	2	2	1	1	1	1	2	2	1	1	1	1	2	2	1	350	3.4	3.4	3.4	9.4	9.4	6
J3KN67;P06753	Tropomyosin alpha-3 chain	TPM3	1.18167	0.54085			12.0857	15.812	12.1234	12.0441	15.3051	16.2169	1	5	1	19.3	4.6	4.6	33.222	0	5.2168	63415	2	2	1	4	3	5	4	4	0	1	1	1	0	0	0	1	1	1	0	0	285	4.2	18.9	13.7	19.3	14.7	14.7
A0A1W2PRV5;E7EQZ4;Q16637;B4DP61	Survival motor neuron protein	SMN1;SMN2	1.18043	0.491676			11.3944	16.2976	15.6015	16.1942	15.1788	15.4617	6	6	6	33.7	33.7	33.7	30.415	0	14.222	807380	9	8	2	2	5	5	5	5	2	2	5	5	5	5	2	2	5	5	5	5	282	7.8	7.8	24.1	24.1	27.3	24.1
P63244;D6RHH4;J3KPE3;D6RAC2;D6RFX4;H0YAF8;D6R9Z1;D6R9L0;D6RBD0;D6RFZ9;H0YAM7;H0Y8W2;D6REE5	Guanine nucleotide-binding protein subunit beta-2-like 1;Guanine nucleotide-binding protein subunit beta-2-like 1, N-terminally processed	GNB2L1	1.1737	0.475022			19.309	14.7447	17.4184	18.5108	17.0663	19.4161	11	11	11	53.9	53.9	53.9	35.076	0	27.901	4511800	27	22	5	1	6	8	7	11	5	1	6	8	7	11	5	1	6	8	7	11	317	13.2	2.8	18.3	42.3	42.9	53.9
Q14257;H0YL43;A8MXP8	Reticulocalbin-2	RCN2	1.17249	0.38422			15.0814	13.33	11.0025	13.9959	14.2106	14.7249	4	4	4	17.4	17.4	17.4	36.876	0	9.2593	207610	6	3	0	1	1	2	3	3	0	1	1	2	3	3	0	1	1	2	3	3	317	0	3.8	3.8	6.3	13.6	13.6
Q9NR30	Nucleolar RNA helicase 2	DDX21	1.16962	0.117857			17.5456	17.4805	18.5541	18.0911	19.3705	19.6274	8	9	9	13.5	13.5	12	87.343	0	22.657	965840	12	1	5	6	4	7	9	8	5	6	4	7	9	8	4	5	3	6	8	7	783	8.7	10.5	6.6	11.2	13.5	13.3
P46779;H0YKD8;H0YLP6;H0YMF4	60S ribosomal protein L28	RPL28	1.16827	0.107427			18.1228	19.7907	19.4096	20.4481	19.7764	20.6035	5	5	5	29.9	29.9	29.9	15.747	0	9.3186	2658100	18	4	3	4	2	5	3	5	3	4	2	5	3	5	3	4	2	5	3	5	137	19.7	19.7	10.9	29.9	19.7	29.9
P49207	60S ribosomal protein L34	RPL34	1.15983	0.691421			15.2151	19.6847	14.5087	19.7383	13.2688	19.8808	2	2	2	11.1	11.1	11.1	13.293	0	4.2493	1391200	7	1	1	2	1	2	1	2	1	2	1	2	1	2	1	2	1	2	1	2	117	10.3	11.1	10.3	11.1	10.3	11.1
O00231;J3QRY4	26S proteasome non-ATPase regulatory subunit 11	PSMD11	1.1493	0.0305366			15.71	16.4436	15.5434	16.8546	17.4785	16.8118	6	6	6	19	19	19	47.463	0	26.065	1383300	11	3	1	1	1	4	4	5	1	1	1	4	4	5	1	1	1	4	4	5	422	2.4	2.4	2.4	16.4	14.2	16.6
P61254;J3KTJ8;J3QRI7;J3QQQ9;J3QQV1;E5RIT6;J3KSS0;J3QRC4	60S ribosomal protein L26	RPL26;RPL26L1	1.13865	0.0104715			20.2194	19.8652	19.4568	21.0974	20.7471	21.1129	1	6	6	34.5	34.5	7.6	17.258	0	11.718	3520800	23	9	6	6	6	4	5	5	6	6	6	4	5	5	1	1	1	1	1	1	145	34.5	34.5	34.5	25.5	33.8	34.5
Q9H9J2	39S ribosomal protein L44, mitochondrial	MRPL44	1.1361	0.389528			12.9146	12.5639	16.0024	14.6367	14.4157	15.8367	3	3	3	15.1	15.1	15.1	37.535	0	7.3317	383980	4	1	1	0	1	3	2	2	1	0	1	3	2	2	1	0	1	3	2	2	332	3.3	0	3.3	15.1	11.7	11.7
F5GYV5;H7BZV4;A0A0C4DG62;F8WCT1;Q66PJ3;F8WEP2;A0A0C4DH18;F5H7X4	ADP-ribosylation factor-like protein 6-interacting protein 4	ARL6IP4	1.12645	0.126982			15.0066	15.0067	13.39	15.9909	15.1926	15.5991	2	2	2	16.6	16.6	16.6	23.687	0	4.162	527140	7	8	0	0	1	1	2	2	0	0	1	1	2	2	0	0	1	1	2	2	211	0	0	8.5	8.1	16.6	16.6
P07900	Heat shock protein HSP 90-alpha	HSP90AA1	1.12021	0.260038			17.164	17.3266	15.5141	17.2049	19.0441	17.1163	4	9	4	11.1	4.8	4.8	84.659	0	6.1079	359610	6	3	2	2	2	7	9	7	0	0	0	2	4	2	0	0	0	2	4	2	732	3.4	3.6	3.6	10.7	11.1	10.7
P62913;Q5VVC9;Q5VVC8	60S ribosomal protein L11	RPL11	1.11977	0.00803445			19.4228	19.5693	18.8869	20.6023	20.2943	20.3416	4	4	4	27	27	27	20.252	0	6.285	2319800	9	3	3	2	2	4	4	4	3	2	2	4	4	4	3	2	2	4	4	4	178	21.9	10.7	14	27	27	27
M0R2Z9;Q8IX01;M0R3F6	SURP and G-patch domain-containing protein 2	SUGP2	1.10396	0.0188773			17.4858	17.1303	17.4301	18.624	18.8062	17.928	3	3	3	3.6	3.6	3.6	121.54	0	8.832	599980	6	3	2	2	2	3	2	2	2	2	2	3	2	2	2	2	2	3	2	2	1096	2.3	2.3	2.3	3.6	2.3	2.3
A0A075B6G6;Q7Z7B0	Filamin-A-interacting protein 1	FILIP1	1.0823	0.213373			12.755	14.564	14.5567	15.4058	14.2092	15.5076	2	2	2	4.7	4.7	4.7	127.2	0.0015949	2.0878	2256200	2	2	1	1	1	1	1	2	1	1	1	1	1	2	1	1	1	1	1	2	1114	1.3	1.3	1.3	1.3	1.3	4.7
M0R0F0;M0R0R2;P46782	40S ribosomal protein S5;40S ribosomal protein S5, N-terminally processed	RPS5	1.0653	0.510558			15.901	14.1835	15.3104	16.2549	13.7643	18.5716	3	3	3	15.5	15.5	15.5	22.391	0	4.3203	256110	4	4	2	0	1	3	0	3	2	0	1	3	0	3	2	0	1	3	0	3	200	10	0	4.5	15.5	0	15.5
P32322;E2QRB3	Pyrroline-5-carboxylate reductase 1, mitochondrial	PYCR1	1.05354	0.199169			17.6551	16.2969	15.8534	18.1925	16.8279	17.9456	6	6	6	21.9	21.9	21.9	33.36	0	21.363	2926200	19	11	3	3	3	6	5	6	3	3	3	6	5	6	3	3	3	6	5	6	319	9.7	14.7	14.7	21.9	21.3	21.9
P52597	Heterogeneous nuclear ribonucleoprotein F;Heterogeneous nuclear ribonucleoprotein F, N-terminally processed	HNRNPF	1.05074	0.0186758			17.0863	17.2874	17.6498	18.5513	18.6666	17.9578	9	11	11	37.8	37.8	35.4	45.671	0	53.184	4477800	43	2	5	5	6	8	11	10	5	5	6	8	11	10	4	5	5	6	9	8	415	12	13.5	15.9	23.9	37.8	30.1
J3QSV6;O76021;J3KPU7;I3L2F2;I3L4T8;I3L1Y4;I3L3U9	Ribosomal L1 domain-containing protein 1	RSL1D1	1.03293	0.0356558			16.227	16.2323	16.2489	16.7709	17.1393	17.8968	2	2	2	10.5	10.5	10.5	48.208	0	4.7027	267590	6	7	2	2	2	2	2	2	2	2	2	2	2	2	2	2	2	2	2	2	430	10.5	10.5	10.5	10.5	10.5	10.5
P11021	78 kDa glucose-regulated protein	HSPA5	1.02873	0.0500659			19.8925	19.7382	20.5217	21.6378	20.8795	20.7213	15	16	15	26.6	26.6	26.6	72.332	0	63.62	3982400	54	1	12	10	14	16	16	16	11	9	13	15	15	15	11	9	13	15	15	15	654	22.2	19.4	26.1	26.6	26.6	26.6
P19338;H7BY16	Nucleolin	NCL	1.02475	0.10223			20.109	20.7648	19.6533	21.0445	20.6655	21.8913	12	12	12	19.4	19.4	19.4	76.613	0	41.336	4004200	26	6	6	9	8	10	10	11	6	9	8	10	10	11	6	9	8	10	10	11	710	11.3	12.1	14.9	15.6	17.2	18.6
Q9H974	Queuine tRNA-ribosyltransferase subunit QTRTD1	QTRTD1	1.01857	0.0875418			14.451	13.5801	13.0312	14.6787	15.0375	14.4018	2	2	2	7.5	7.5	7.5	46.712	0.0017182	2.4304	281170	2	1	1	1	1	1	2	2	1	1	1	1	2	2	1	1	1	1	2	2	415	3.6	3.6	3.6	3.6	7.5	7.5
R4GNH3;E9PM69;P17980	26S protease regulatory subunit 6A	PSMC3	0.991186	0.0914272			15.862	14.6401	14.5204	15.8493	15.8877	16.2591	5	5	5	16.8	16.8	16.8	47.352	0	16.956	900740	15	5	2	1	1	5	5	4	2	1	1	5	5	4	2	1	1	5	5	4	423	6.4	3.5	3.5	16.8	16.8	13.9
Q9Y230;X6R2L4	RuvB-like 2	RUVBL2	0.987328	0.346733			17.0783	15.8867	18.4657	17.7528	17.4237	19.2162	15	15	15	44.1	44.1	44.1	51.156	0	46.297	3958700	38	7	5	2	12	11	12	14	5	2	12	11	12	14	5	2	12	11	12	14	463	12.5	6	28.5	32.2	36.3	40.6
O00487	26S proteasome non-ATPase regulatory subunit 14	PSMD14	0.966477	0.405524			12.3105	15.5563	14.0691	14.2672	15.797	14.7711	2	2	2	14.8	14.8	14.8	34.577	0	6.4935	171460	4	1	0	0	0	2	1	2	0	0	0	2	1	2	0	0	0	2	1	2	310	0	0	0	14.8	8.4	14.8
Q9Y5Y2;H3BRK5;B7Z6P0;H3BMW1;H3BQR2;H3BNF0	Cytosolic Fe-S cluster assembly factor NUBP2	NUBP2	0.961464	0.535538			12.7992	16.0483	11.3563	14.3527	13.8433	14.8921	2	2	2	14.8	14.8	14.8	28.825	0	3.1942	197520	4	6	0	0	0	2	1	2	0	0	0	2	1	2	0	0	0	2	1	2	271	0	0	0	14.8	9.6	14.8
P83731;C9JXB8;C9JNW5	60S ribosomal protein L24	RPL24	0.946831	0.246995			19.7042	17.6066	19.1344	20.0513	19.1414	20.093	3	3	3	18.5	18.5	18.5	17.779	0	17.178	1706800	12	3	2	3	3	3	3	3	2	3	3	3	3	3	2	3	3	3	3	3	157	17.8	18.5	18.5	18.5	18.5	18.5
O75616;J3QSB2;J3QRV9	GTPase Era, mitochondrial	ERAL1	0.939984	0.0675268			14.3412	13.8047	13.3841	14.3708	14.725	15.2542	3	3	3	12.1	12.1	12.1	48.349	0	19.961	302560	6	4	0	2	0	2	3	3	0	2	0	2	3	3	0	2	0	2	3	3	437	0	5.9	0	5.9	12.1	12.1
F8WFE7;Q86WX3	Active regulator of SIRT1	RPS19BP1	0.917872	0.398779			15.4933	13.8113	13.6897	16.8062	14.4066	14.5351	2	2	2	40.6	40.6	40.6	7.3806	0	3.6918	297300	4	2	1	1	1	2	1	1	1	1	1	2	1	1	1	1	1	2	1	1	69	10.1	10.1	10.1	40.6	30.4	10.1
E3W994;A0A0U1RQI6;E7ERI8;E7EW49;J3KR49;O75122	CLIP-associating protein 2	CLASP2	0.910745	0.211694			16.468	15.1332	17.1749	16.9056	17.269	17.3338	3	3	3	3.9	3.9	3.9	138.86	0	6.2711	274520	8	8	3	1	2	3	3	3	3	1	2	3	3	3	3	1	2	3	3	3	1273	3.9	1.3	2.5	3.9	3.9	3.9
Q13263	Transcription intermediary factor 1-beta	TRIM28	0.903971	0.0196028			19.8188	19.6797	19.218	20.2512	20.7773	20.3998	5	5	5	9.8	9.8	9.8	88.549	0	46.734	2598800	14	2	2	2	3	4	5	5	2	2	3	4	5	5	2	2	3	4	5	5	835	3.7	3.7	5.5	5.5	9.8	9.8
Q9BRX2	Protein pelota homolog	PELO	0.891774	0.191755			14.2852	15.5686	13.6988	15.5405	15.5482	15.1392	5	5	5	17.1	17.1	17.1	43.359	0	9.0633	436780	11	1	1	0	1	4	5	4	1	0	1	4	5	4	1	0	1	4	5	4	385	2.6	0	3.4	17.1	17.1	14.3
P10412	Histone H1.4	HIST1H1E	0.89019	0.0631841			17.6018	18.3828	18.2441	18.8413	18.605	19.4529	2	11	3	33.8	16	9.6	21.865	0	24.819	4748900	12	4	7	9	9	11	9	10	2	3	2	3	3	3	2	2	2	2	2	2	219	27.9	33.8	33.3	33.8	28.3	28.3
E9PMI6;E9PJF4;J3KN38;P54105;E9PQ83	Methylosome subunit pICln	CLNS1A	0.875472	0.394881			14.1519	15.284	17.1639	16.7951	16.5458	15.8853	3	3	3	25.1	25.1	25.1	18.259	0	13.257	1287900	8	5	1	1	2	2	2	3	1	1	2	2	2	3	1	1	2	2	2	3	167	7.8	7.8	15	18	18	25.1
K7ENJ5;P17612	cAMP-dependent protein kinase catalytic subunit alpha	PRKACA	0.873699	0.00970116			15.169	15.3477	15.6365	16.2471	16.4881	16.0391	2	2	2	11.3	11.3	11.3	13.606	0	3.9286	964550	6	2	1	2	2	2	2	2	1	2	2	2	2	2	1	2	2	2	2	2	124	10.5	11.3	11.3	11.3	11.3	11.3
P68133;P68032;P63267;P62736;A6NL76;F8WB63;B8ZZJ2;C9JFL5;F6UVQ4;F6QUT6	Actin, alpha skeletal muscle;Actin, alpha cardiac muscle 1;Actin, gamma-enteric smooth muscle;Actin, aortic smooth muscle	ACTA1;ACTC1;ACTG2;ACTA2	0.873454	0.65424			17.4431	14.7675	11.6566	14.6172	16.851	15.0193	3	20	3	34.5	8.8	8.8	42.051	0	8.3151	565870	5	10	13	15	15	19	20	20	0	0	0	2	3	3	0	0	0	2	3	3	377	23.1	26.8	26.8	32.9	34.5	34.5
P53597	Succinyl-CoA ligase [ADP/GDP-forming] subunit alpha, mitochondrial	SUCLG1	0.873408	0.0575832			15.6114	15.8339	15.9328	16.9887	16.0323	16.9772	7	7	7	24.9	24.9	24.9	36.249	0	11.66	1498600	14	2	3	3	3	5	4	5	3	3	3	5	4	5	3	3	3	5	4	5	346	12.4	14.2	11.6	24.9	17.6	21.1
Q9UG63;C9JHK9;C9JZV3	ATP-binding cassette sub-family F member 2	ABCF2	0.872138	0.472463			16.246	15.5007	13.5342	15.593	14.9004	17.4039	2	2	2	3.7	3.7	3.7	71.289	0	2.8013	188390	1	3	1	0	0	2	2	2	1	0	0	2	2	2	1	0	0	2	2	2	623	2.1	0	0	3.7	3.7	3.7
M0QXU7;O43615;M0R301;M0R124	Mitochondrial import inner membrane translocase subunit TIM44	TIMM44	0.825892	0.678976			16.8527	16.6869	11.779	16.8875	16.6007	14.3081	2	2	2	9.2	9.2	9.2	31.16	0	3.3982	182530	4	4	1	2	1	2	1	0	1	2	1	2	1	0	1	2	1	2	1	0	273	4.4	9.2	4.4	9.2	4.4	0
Q8IWI9	MAX gene-associated protein	MGA	0.810885	0.0153084			20.7879	20.6736	20.7354	21.1601	21.8132	21.6562	21	21	21	9.8	9.8	9.8	331.83	0	55.834	5654400	51	5	16	10	15	19	20	19	16	10	15	19	20	19	16	10	15	19	20	19	3026	7.6	5	7	9.2	9.2	9.1
P13639	Elongation factor 2	EEF2	0.774776	0.0784419			19.2167	18.8436	18.9955	19.1789	20.0144	20.1869	4	5	4	6.5	5.4	5.4	95.337	0	7.6908	1680200	15	1	4	4	4	4	4	5	3	3	3	3	3	4	3	3	3	3	3	4	858	5.1	5.1	5.1	5.1	5.1	6.5
Q96DV4	39S ribosomal protein L38, mitochondrial	MRPL38	0.770845	0.15395			18.2633	17.3803	18.1895	18.0873	19.2351	18.8232	14	14	14	45	45	45	44.596	0	39.586	5512400	31	1	6	9	8	10	13	14	6	9	8	10	13	14	6	9	8	10	13	14	380	12.1	19.2	19.2	31.8	40.5	45
A2A2Q9;Q9Y312	Protein AAR2 homolog	AAR2	0.765546	0.0878192			14.0444	14.2857	13.2854	14.3245	14.838	14.7497	4	4	4	13.6	13.6	13.6	45.034	0	9.0817	289630	7	2	1	1	1	4	4	2	1	1	1	4	4	2	1	1	1	4	4	2	398	3	3	3	13.6	13.6	7
Q93008	Probable ubiquitin carboxyl-terminal hydrolase FAF-X	USP9X	0.74668	0.486209			13.8808	15.4254	15.4987	16.4495	16.5512	14.0443	2	2	2	0.9	0.9	0.9	292.28	0	6.4921	84663	4	1	0	0	0	2	2	1	0	0	0	2	2	1	0	0	0	2	2	1	2570	0	0	0	0.9	0.9	0.9
E9PIQ7;O00165;Q5VYD6	HCLS1-associated protein X-1	HAX1	0.741313	0.0363353			14.6238	14.441	14.3971	15.6483	14.8595	15.178	3	3	3	27.8	27.8	27.8	17.167	0	27.49	419090	9	3	1	0	3	3	2	3	1	0	3	3	2	3	1	0	3	3	2	3	151	7.3	0	27.8	27.8	23.8	27.8
E7ETK0;A0A087WUS0;P62847	40S ribosomal protein S24	RPS24	0.730468	0.314893			14.7455	15.4189	14.4405	15.2567	14.8338	16.7056	2	2	2	15.3	15.3	15.3	15.197	0	3.0844	96060	2	3	1	1	0	2	1	2	1	1	0	2	1	2	1	1	0	2	1	2	131	6.1	6.1	0	15.3	9.2	15.3
Q9P1Y5	Calmodulin-regulated spectrin-associated protein 3	CAMSAP3	0.729636	0.0166003			21.5386	21.0086	21.3307	21.9019	21.9431	22.2217	15	15	15	19.9	19.9	19.9	134.75	0	60.48	7618600	49	1	12	10	13	15	15	14	12	10	13	15	15	14	12	10	13	15	15	14	1249	14.9	12	15.9	19.9	19.9	19
P43686	26S protease regulatory subunit 6B	PSMC4	0.714768	0.0810968			15.1509	15.5529	16.1542	16.5313	16.2576	16.2134	8	8	8	23.4	23.4	23.4	47.366	0	13.963	1112200	13	1	3	4	4	8	8	8	3	4	4	8	8	8	3	4	4	8	8	8	418	6.9	10.3	10.3	23.4	23.4	23.4
N0DVX5;Q9HCK1	DBF4-type zinc finger-containing protein 2	ZDBF2	0.692636	0.580497			16.7628	13.0523	15.4386	15.1789	16.5075	15.6452	2	2	2	1.7	1.7	1.7	265.05	0	3.3626	170870	2	2	2	1	2	1	2	0	2	1	2	1	2	0	2	1	2	1	2	0	2352	1.7	0.5	1.7	0.5	1.7	0
P50402;Q5HY57	Emerin	EMD	0.673002	0.226796			15.9135	14.7774	15.0855	15.84	15.4156	16.5398	6	6	6	29.5	29.5	29.5	28.994	0	23.044	708080	12	3	0	1	3	5	6	6	0	1	3	5	6	6	0	1	3	5	6	6	254	0	6.7	16.5	24.8	29.5	29.5
Q9UL15;G3V274	BAG family molecular chaperone regulator 5	BAG5	0.668431	0.411231			13.2329	13.5743	15.3983	14.1718	14.9945	15.0444	4	4	4	14.8	14.8	14.8	51.199	0	10.683	261910	5	2	1	0	0	2	4	4	1	0	0	2	4	4	1	0	0	2	4	4	447	2.7	0	0	6.7	14.8	14.8
K7EN66;C9K0L8;K7ERZ0		CNP	0.665591	0.258033			11.8403	12.5558	13.1399	12.6153	13.1351	13.7824	1	3	1	40	24.2	24.2	13.647	0	4.7599	143070	2	3	0	0	0	3	3	3	0	0	0	1	1	1	0	0	0	1	1	1	120	0	0	0	40	40	40
P62136;E9PMD7	Serine/threonine-protein phosphatase PP1-alpha catalytic subunit;Serine/threonine-protein phosphatase	PPP1CA	0.656287	0.415177			13.6369	15.1443	16.0501	15.9282	15.4357	15.4362	2	2	2	9.7	9.7	9.7	37.512	0	8.7433	673200	9	2	1	2	2	2	2	2	1	2	2	2	2	2	1	2	2	2	2	2	330	4.2	9.7	9.7	9.7	9.7	9.7
Q5T0I0		GSN	0.642138	0.624833			16.8813	13.4189	13.83	14.3916	16.2215	15.4436	2	3	2	8.1	3.8	3.8	28.953	0	2.8367	121320	3	1	1	1	2	1	1	2	1	1	2	1	1	1	1	1	2	1	1	1	260	3.5	3.5	3.8	3.5	3.5	7.7
Q15365	Poly(rC)-binding protein 1	PCBP1	0.636668	0.499324			13.7723	16.2547	16.1145	15.9125	16.5756	15.5634	6	6	6	27	27	27	37.497	0	18.043	969470	6	11	3	4	4	5	5	4	3	4	4	5	5	4	3	4	4	5	5	4	356	8.1	14.6	14.6	21.1	25.8	19.4
P62750;K7EMA7;H7BY10;K7EJV9;K7ERT8;A8MUS3	60S ribosomal protein L23a	RPL23A	0.636023	0.0189851			18.9331	18.4658	18.4351	19.2945	19.1592	19.2883	4	4	4	23.1	23.1	23.1	17.695	0	5.9452	1158000	9	6	3	3	2	4	3	4	3	3	2	4	3	4	3	3	2	4	3	4	156	21.8	22.4	16	23.1	21.8	23.1
P60228;E5RGA2	Eukaryotic translation initiation factor 3 subunit E	EIF3E	0.609472	0.0613025			16.2616	16.8604	16.7	17.495	17.1929	16.9625	5	5	5	16.4	16.4	16.4	52.22	0	13.651	1906200	18	6	3	5	5	5	5	5	3	5	5	5	5	5	3	5	5	5	5	5	445	8.5	16.4	16.4	16.4	16.4	16.4
P83369	U7 snRNA-associated Sm-like protein LSm11	LSM11	0.602306	0.739903			13.5318	10.6512	16.4725	13.7551	14.3881	14.3192	3	3	3	13.1	13.1	13.1	39.499	0	9.0415	313390	9	1	1	2	2	2	2	2	1	2	2	2	2	2	1	2	2	2	2	2	360	3.3	8.1	8.1	8.3	8.3	8.3
P30050	60S ribosomal protein L12	RPL12	0.599695	0.105756			20.787	20.0167	20.8444	20.9744	21.3474	21.1255	2	2	2	14.5	14.5	14.5	17.818	0	11.327	3963800	12	1	2	2	2	2	2	2	2	2	2	2	2	2	2	2	2	2	2	2	165	14.5	14.5	14.5	14.5	14.5	14.5
Q969R5	Lethal(3)malignant brain tumor-like protein 2	L3MBTL2	0.59285	0.0318155			18.8951	18.7822	18.53	19.4622	19.4909	19.0329	2	2	2	2.1	2.1	2.1	79.109	0	5.1555	1220600	11	1	2	2	2	2	2	2	2	2	2	2	2	2	2	2	2	2	2	2	705	2.1	2.1	2.1	2.1	2.1	2.1
X6RFN3;Q99496	E3 ubiquitin-protein ligase RING2	RNF2	0.586	0.573832			16.7712	13.7275	14.6525	15.5147	16.252	15.1424	4	4	4	26.1	26.1	26.1	27.277	0	8.1036	574870	5	3	0	1	2	3	3	3	0	1	2	3	3	3	0	1	2	3	3	3	245	0	5.7	11.4	20.4	20.4	20.4
P45954	Short/branched chain specific acyl-CoA dehydrogenase, mitochondrial	ACADSB	0.567096	0.44492			15.0784	13.6764	14.81	15.835	14.1034	15.3276	2	2	2	7.2	7.2	7.2	47.485	0	4.5239	59178	3	1	0	0	0	0	2	0	0	0	0	0	2	0	0	0	0	0	2	0	432	0	0	0	0	7.2	0
Q14004	Cyclin-dependent kinase 13	CDK13	0.564227	0.605929			12.2068	14.4167	15.2474	14.0714	14.0874	15.4048	1	2	1	1.8	1.3	1.3	164.92	0	6.9699	231520	6	1	2	2	2	2	2	2	1	1	1	1	1	1	1	1	1	1	1	1	1512	1.8	1.8	1.8	1.8	1.8	1.8
X6RAL5		SAP18	0.552869	0.814315			20.7049	14.1562	20.5717	19.1843	19.6944	18.2127	2	2	2	9.3	9.3	9.3	19.526	0	8.0051	1551600	9	1	2	1	2	2	2	2	2	1	2	2	2	2	2	1	2	2	2	2	172	9.3	7	9.3	9.3	9.3	9.3
R4GMT0;P61163;A0A1B0GVS3	Alpha-centractin	ACTR1A	0.53669	0.48596			12.8676	14.8632	12.7079	13.879	14.2002	13.9695	2	2	2	17.2	17.2	17.2	37.433	0	4.9821	126220	5	3	0	0	0	1	2	2	0	0	0	1	2	2	0	0	0	1	2	2	332	0	0	0	6.6	17.2	17.2
Q96CT7	Coiled-coil domain-containing protein 124	CCDC124	0.536331	0.362351			15.7467	15.1547	15.2438	16.2489	14.9566	16.5487	3	3	3	16.6	16.6	16.6	25.835	0	9.0266	898330	5	2	2	2	2	3	3	3	2	2	2	3	3	3	2	2	2	3	3	3	223	10.8	10.8	10.8	16.6	16.6	16.6
P62851	40S ribosomal protein S25	RPS25	0.526557	0.0711102			17.3685	17.0738	17.5621	17.6679	17.7322	18.184	2	2	2	24	24	24	13.742	0	4.1547	427910	6	1	2	2	2	2	2	2	2	2	2	2	2	2	2	2	2	2	2	2	125	24	24	24	24	24	24
O75190;E9PH18;A0A0J9YX62	DnaJ homolog subfamily B member 6	DNAJB6	0.513966	0.476838			14.4357	16.0142	16.526	15.9019	16.5248	16.0911	3	3	3	13.2	13.2	13.2	36.087	0	7.7447	719170	7	10	0	0	1	3	3	3	0	0	1	3	3	3	0	0	1	3	3	3	326	0	0	3.4	13.2	13.2	13.2
Q9BWF3;E9PB51	RNA-binding protein 4	RBM4	0.507688	0.410835			13.077	14.712	14.5632	14.6524	14.9289	14.2939	2	2	2	12.1	12.1	12.1	40.313	0	7.4756	248220	5	2	0	0	0	2	2	2	0	0	0	2	2	2	0	0	0	2	2	2	364	0	0	0	12.1	12.1	12.1
H0YN26;P39687;H7BZ09	Acidic leucine-rich nuclear phosphoprotein 32 family member A	ANP32A	0.475322	0.632666			15.4122	12.5967	13.5268	13.5664	14.4631	14.9322	2	2	2	20.9	20.9	20.9	19.997	0	4.5792	242390	2	3	0	0	0	1	2	2	0	0	0	1	2	2	0	0	0	1	2	2	177	0	0	0	9	20.9	20.9
Q92522	Histone H1x	H1FX	0.47002	0.514633			14.8984	15.636	13.6125	15.2751	14.6459	15.6359	2	2	2	8.9	8.9	8.9	22.487	0	6.9845	539080	7	1	1	2	1	2	1	2	1	2	1	2	1	2	1	2	1	2	1	2	213	8.5	8.9	8.5	8.9	8.5	8.9
O75822	Eukaryotic translation initiation factor 3 subunit J	EIF3J	0.455722	0.358423			15.9411	17.0097	15.7282	17.0511	16.4205	16.5746	7	7	7	41.1	41.1	41.1	29.062	0	23.449	1736700	18	3	2	3	4	5	6	6	2	3	4	5	6	6	2	3	4	5	6	6	258	9.7	14	23.3	36.8	41.1	41.1
E7EPN9;Q9Y520	Protein PRRC2C	PRRC2C	0.436616	0.124861			18.9495	18.5239	18.6343	18.7694	19.358	19.2901	5	5	5	3.3	3.3	3.3	308.77	0	9.2397	1106400	11	3	2	3	2	2	3	4	2	3	2	2	3	4	2	3	2	2	3	4	2819	1.4	1.8	1.4	1.4	2.1	2.6
P09874	Poly [ADP-ribose] polymerase 1	PARP1	0.436225	0.262191			18.8923	19.3231	19.1974	19.1536	19.3913	20.1766	8	8	8	10.5	10.5	10.5	113.08	0	18.397	1493400	21	3	5	6	5	8	7	7	5	6	5	8	7	7	5	6	5	8	7	7	1014	5.5	6.9	5.5	10.5	8.7	9.1
F8VUA6;G3V203;H0YHA7;J3QQ67;Q07020;F8VYV2;A0A075B7A0	60S ribosomal protein L18	RPL18	0.43266	0.711761			13.3398	15.7934	15.8073	14.4878	14.9233	16.8274	2	2	2	18.5	18.5	18.5	14.529	0	5.3939	66759	2	7	0	0	0	1	0	2	0	0	0	1	0	2	0	0	0	1	0	2	130	0	0	0	8.5	0	18.5
F5H5D3;Q9BQE3;A0A1W2PQM2	Tubulin alpha-1C chain	TUBA1C	0.431179	0.73752			14.7229	15.9169	14.8407	14.1796	17.8439	14.7506	2	17	2	37.8	7.9	7.9	57.73	0.0016077	2.1052	204960	2	18	3	4	9	16	14	14	0	0	0	2	1	2	0	0	0	2	1	2	519	8.3	8.9	18.7	36.6	33.3	33.9
Q5QPM0;Q5QPM1;Q5QPL9;Q9UKM9;Q5QPM2	RNA-binding protein Raly	RALY	0.428706	0.0778165			13.5782	13.889	14.1445	14.3504	14.4032	14.1443	2	2	2	14	14	14	18.66	0.0046729	1.9708	261170	3	5	0	2	2	2	2	2	0	2	2	2	2	2	0	2	2	2	2	2	171	0	14	14	14	14	14
C9J6C5;Q9BYG3;C9J808	MKI67 FHA domain-interacting nucleolar phosphoprotein	NIFK	0.423611	0.715305			13.9163	14.4474	13.5597	14.0888	12.7531	16.3524	2	2	2	24.1	24.1	24.1	19.553	0.0016474	2.2292	209580	3	3	1	0	1	2	1	1	1	0	1	2	1	1	1	0	1	2	1	1	166	6.6	0	6.6	24.1	17.5	17.5
H0YNU5;P54132	Bloom syndrome protein	BLM	0.410182	0.790251			12.3573	14.4079	15.1366	12.9129	16.7087	13.5107	2	2	2	2.7	2.7	2.7	144.47	0	3.8192	108790	2	2	1	0	1	2	2	1	1	0	1	2	2	1	1	0	1	2	2	1	1286	1.8	0	0.9	2.7	2.7	0.9
Q8WWM7;H3BUF6	Ataxin-2-like protein	ATXN2L	0.38416	0.785309			14.0258	14.9399	15.4728	13.4024	17.5999	14.5888	3	3	3	6.3	6.3	6.3	113.37	0	10.392	200060	4	3	0	1	2	1	2	2	0	1	2	1	2	2	0	1	2	1	2	2	1075	0	2.1	4.5	2.1	4.5	4
P62899;B8ZZK4;H7C2W9;C9JU56;B7Z4E3;B7Z4C8	60S ribosomal protein L31	RPL31	0.376518	0.259481			18.5809	18.5867	18.7277	18.6848	18.7684	19.5717	4	4	4	25.6	25.6	25.6	14.463	0	6.8055	1047300	15	6	3	4	4	3	3	4	3	4	4	3	3	4	3	4	4	3	3	4	125	24.8	25.6	25.6	17.6	24.8	25.6
P39019;M0R2L9;M0QXK4;M0QYF7;M0R140	40S ribosomal protein S19	RPS19	0.375566	0.397894			18.341	18.0497	18.5971	18.0491	19.3078	18.7577	5	5	5	32.4	32.4	32.4	16.06	0	8.7206	825440	14	6	4	5	4	5	3	5	4	5	4	5	3	5	4	5	4	5	3	5	145	32.4	32.4	32.4	32.4	26.9	32.4
J3QSB5;Q9Y3U8;J3KTD3	60S ribosomal protein L36	RPL36	0.356094	0.357504			16.2118	16.0152	16.231	16.0765	16.2799	17.1699	2	2	2	23.4	23.4	23.4	10.789	0	4.1887	179390	4	3	2	2	2	2	2	2	2	2	2	2	2	2	2	2	2	2	2	2	94	23.4	23.4	23.4	23.4	23.4	23.4
B8ZZF0;C9JIR6;O75688	Protein phosphatase 1B	PPM1B	0.338956	0.592379			13.866	13.9983	15.657	14.9116	14.9602	14.6663	2	2	2	9.6	9.6	9.6	33.232	0	4.5427	509090	4	3	1	1	2	2	2	2	1	1	2	2	2	2	1	1	2	2	2	2	303	3	3	9.6	9.6	9.6	9.6
P62280;M0QZC5	40S ribosomal protein S11	RPS11	0.326045	0.233464			21.2126	21	20.4357	21.1862	21.2448	21.1954	8	8	8	46.8	46.8	46.8	18.431	0	11.528	4446000	23	4	6	6	5	5	5	8	6	6	5	5	5	8	6	6	5	5	5	8	158	38.6	36.7	31.6	31.6	31.6	46.8
P23526	Adenosylhomocysteinase	AHCY	0.296815	0.653943			14.3076	15.3231	13.2025	14.5043	14.5716	14.6477	3	3	3	10.9	10.9	10.9	47.716	0	6.1172	283250	8	1	1	1	1	3	3	2	1	1	1	3	3	2	1	1	1	3	3	2	432	3.2	3.2	3.2	10.9	10.9	7.4
A0A087WVP4;A0A087X1R1;P53814	Smoothelin	SMTN	0.29342	0.642485			13.9547	14.6915	14.9631	13.8706	15.5653	15.0537	2	2	2	2.9	2.9	2.9	104.84	0	4.3621	150370	3	3	1	1	1	2	2	1	1	1	1	2	2	1	1	1	1	2	2	1	971	1.1	1.1	1.1	2.9	2.9	1.1
M0R117;Q02543;M0R0P7	60S ribosomal protein L18a	RPL18A	0.293385	0.874288			17.4012	17.3315	17.7539	19.1226	14.3476	19.8966	2	2	2	9.7	9.7	9.7	18.079	0	3.5361	1089500	4	3	2	1	2	2	1	2	2	1	2	2	1	2	2	1	2	2	1	2	154	9.7	7.1	9.7	9.7	7.1	9.7
E7ESW5;F8W9U9;A0A1B0GV73;Q5T5U3;A0A087WW76	Rho GTPase-activating protein 21	ARHGAP21	0.28798	0.291031			17.7393	17.5506	17.406	18.2549	17.7921	17.5128	3	3	3	4.2	4.2	4.2	125.62	0	3.1945	478170	3	5	3	2	3	3	2	3	3	2	3	3	2	3	3	2	3	3	2	3	1131	4.2	2.6	4.2	4.2	2.5	4.2
Q9NWB6;X6R9F1	Arginine and glutamate-rich protein 1	ARGLU1	0.277791	0.691341			14.89	15.77	14.9181	15.3494	16.5352	14.5269	2	2	2	8.8	8.8	8.8	33.216	0.0016502	2.2378	456760	4	2	1	1	2	2	1	2	1	1	2	2	1	2	1	1	2	2	1	2	273	3.3	3.3	8.8	8.8	5.5	8.8
D6R9P3;D6RD18;D6RBZ0;Q99729	Heterogeneous nuclear ribonucleoprotein A/B	HNRNPAB	0.272741	0.0699917			15.5048	15.5514	15.8473	15.9552	15.9108	15.8557	6	6	6	23.9	23.9	23.9	30.302	0	10.785	818480	14	4	5	4	4	6	5	4	5	4	4	6	5	4	5	4	4	6	5	4	280	18.6	17.5	13.6	23.9	22.9	17.9
A0A087WX29;Q13148	TAR DNA-binding protein 43	TARDBP	0.255308	0.294579			15.7039	16.1887	16.1246	16.5463	16.1838	16.0531	3	3	3	13.6	13.6	13.6	26.743	0	76.219	1117100	14	10	2	2	2	3	3	3	2	2	2	3	3	3	2	2	2	3	3	3	243	8.6	8.6	8.6	13.6	13.6	13.6
A0A0C4DGA6;Q14527	Helicase-like transcription factor	HLTF	0.221742	0.834784			14.6158	14.0898	16.0826	13.5649	16.1007	15.7879	2	2	2	3.4	3.4	3.4	113.86	0	2.5079	253650	2	2	0	0	2	2	2	2	0	0	2	2	2	2	0	0	2	2	2	2	1008	0	0	3.4	3.4	3.4	3.4
E7ETY4;E9PC69;Q7KZI7	Serine/threonine-protein kinase MARK2	MARK2	0.213507	0.201531			17.6731	17.3284	17.2742	17.5418	17.7566	17.6178	3	3	3	5.2	5.2	5.2	78.452	0	5.3781	417480	7	3	3	3	3	3	3	2	3	3	3	3	3	2	3	3	3	3	3	2	699	5.2	5.2	5.2	5.2	5.2	4.9
O75600	2-amino-3-ketobutyrate coenzyme A ligase, mitochondrial	GCAT	0.202585	0.834736			13.5868	15.9966	14.1265	13.7332	15.5659	15.0185	5	5	5	23.9	23.9	23.9	45.285	0	35.859	376570	15	1	0	0	0	1	5	3	0	0	0	1	5	3	0	0	0	1	5	3	419	0	0	0	5	23.9	16.2
Q5W0B1	RING finger protein 219	RNF219	0.176226	0.643165			19.0124	19.5346	19.7894	19.1448	19.6484	20.0718	7	7	7	8.7	8.7	8.7	81.116	0	17.517	1690600	16	1	6	5	7	7	7	4	6	5	7	7	7	4	6	5	7	7	7	4	726	8.5	5.8	8.7	8.7	8.7	6.3
E9PJD9;E9PLX7;P46776;E9PLL6	60S ribosomal protein L27a	RPL27A	0.172355	0.598402			18.7906	18.0188	18.5421	18.2344	18.7485	18.8857	3	3	3	26.4	26.4	26.4	10.127	0	5.1603	801570	13	4	2	3	2	2	2	3	2	3	2	2	2	3	2	3	2	2	2	3	91	14.3	26.4	14.3	14.3	14.3	26.4
Q96AV8;F8VXV5;F8VSE7	Transcription factor E2F7	E2F7	0.135646	0.498352			19.0664	19.1525	18.8333	19.296	19.3208	18.8424	5	5	5	7.1	7.1	7.1	99.887	0	18.626	1229100	17	3	5	5	5	5	5	5	5	5	5	5	5	5	5	5	5	5	5	5	911	7.1	7.1	7.1	7.1	7.1	7.1
P16403	Histone H1.2	HIST1H1C	0.133046	0.724708			19.602	19.4664	19.2313	19.6259	18.9585	20.1144	3	11	11	34.3	34.3	9.9	21.364	0	37.583	9840900	47	1	8	9	10	11	9	10	8	9	10	11	9	10	3	3	3	3	3	3	213	28.6	34.3	34.3	34.3	28.6	28.6
A0A0A0MST9;A0A0A0MSZ1;A0A0A0MT23;J3KNR0;P27448;H0YIY6;A0A0A0MQR8	MAP/microtubule affinity-regulating kinase 3	MARK3	0.125653	0.333069			18.2842	18.0464	18.0368	18.1937	18.4068	18.1439	4	4	4	11.5	11.5	11.5	74.09	0	22.207	656410	9	8	4	4	4	4	4	3	4	4	4	4	4	3	4	4	4	4	4	3	659	11.5	11.5	11.5	11.5	11.5	8.6
P12004	Proliferating cell nuclear antigen	PCNA	0.121885	0.835145			17.8901	16.5419	17.6088	17.6637	16.7636	17.9792	9	9	9	46	46	46	28.768	0	36.904	2809200	29	1	5	3	4	8	7	8	5	3	4	8	7	8	5	3	4	8	7	8	261	23.4	12.6	17.6	34.9	41	46
P32242	Homeobox protein OTX1	OTX1	0.118516	0.893434			14.4133	16.8174	14.5471	14.8649	15.8512	15.4173	2	2	2	8.5	8.5	8.5	37.327	0	6.205	414990	5	1	0	0	0	2	2	2	0	0	0	2	2	2	0	0	0	2	2	2	354	0	0	0	8.5	8.5	8.5
E9PDE8;O95757;D6RJ96	Heat shock 70 kDa protein 4L	HSPA4L	0.117527	0.954283			13.1205	14.0974	13.7484	12.6741	11.1626	17.4822	2	2	2	2.8	2.8	2.8	91.953	0	3.2966	148410	2	3	1	0	0	2	2	2	1	0	0	2	2	2	1	0	0	2	2	2	813	1.4	0	0	2.8	2.8	2.8
Q02878	60S ribosomal protein L6	RPL6	0.115963	0.805632			18.7474	19.8153	19.9156	19.8097	19.1418	19.8748	10	10	10	31.9	31.9	31.9	32.728	0	23.202	13223000	37	7	7	9	8	10	10	10	7	9	8	10	10	10	7	9	8	10	10	10	288	16.7	26.4	25.7	31.9	31.9	31.9
Q15424;K7ES42	Scaffold attachment factor B1	SAFB	0.108039	0.724541			19.1135	18.7832	18.5052	18.5143	18.9174	19.2943	5	5	5	8.1	8.1	8.1	102.64	0	9.5821	1074000	7	2	3	4	4	4	4	4	3	4	4	4	4	4	3	4	4	4	4	4	915	3.9	4.9	7.1	7.1	7.1	7.1
P60842;J3QLN6;J3QR64;J3KTB5;J3QL43;J3QS69;J3KT12;E7EQG2;Q14240	Eukaryotic initiation factor 4A-I;Eukaryotic initiation factor 4A-II;Eukaryotic initiation factor 4A-II, N-terminally processed	EIF4A1;EIF4A2	0.107208	0.553125			15.2936	15.7719	15.7328	15.624	15.8305	15.6654	6	7	6	27.3	23.4	23.4	46.153	0	17.447	890230	16	17	2	4	4	6	7	5	1	3	3	5	6	4	1	3	3	5	6	4	406	7.4	13.1	13.1	21.4	27.3	16.5
P46777	60S ribosomal protein L5	RPL5	0.0974801	0.864797			19.84	19.3743	19.5625	20.0514	18.6649	20.3529	17	17	17	45.5	45.5	45.5	34.362	0	61.49	15347000	79	3	10	11	10	16	15	16	10	11	10	16	15	16	10	11	10	16	15	16	297	33	39.1	33	45.5	41.1	41.1
B4DJF2;I3L3T1;P62258;I3L0W5	14-3-3 protein epsilon	YWHAE	0.0965538	0.962354			17.7006	17.0638	12.3167	15.1522	17.5684	14.6501	2	2	2	30.9	30.9	30.9	10.949	0	5.1385	594740	7	4	2	2	1	2	1	2	2	2	1	2	1	2	2	2	1	2	1	2	94	30.9	30.9	18.1	30.9	18.1	30.9
Q86V81;E9PB61	THO complex subunit 4	ALYREF	0.0955442	0.565516			19.2596	19.5621	19.3154	19.7169	19.3592	19.3476	8	8	8	30	30	30	26.888	0	85.463	9133500	49	2	6	7	7	8	8	8	6	7	7	8	8	8	6	7	7	8	8	8	257	20.2	20.2	20.2	30	30	30
E7EUT5;P04406	Glyceraldehyde-3-phosphate dehydrogenase	GAPDH	0.0919285	0.811792			15.5476	16.1881	15.7413	16.515	15.747	15.4908	3	3	3	13.5	13.5	13.5	27.87	0	6.4619	907080	6	2	0	3	2	2	3	2	0	3	2	2	3	2	0	3	2	2	3	2	260	0	13.5	13.5	13.5	13.5	13.5
O15084;B4DIW9	Serine/threonine-protein phosphatase 6 regulatory ankyrin repeat subunit A	ANKRD28	0.090593	0.954062			14.222	14.1792	16.725	15.1475	13.021	17.2295	2	2	2	2.8	2.8	2.8	112.96	0	6.177	93758	5	2	0	0	0	1	2	2	0	0	0	1	2	2	0	0	0	1	2	2	1053	0	0	0	1	2.8	2.8
A0A1W2PPS1;Q00839;A0A1X7SBS1;A0A1W2PP35;Q5RI18;A0A1W2PQL0;A0A1W2PP34;A0A1W2PPL4;A0A1W2PPH7;A0A1W2PRZ7;A0A1W2PQD4;A0A1W2PQ74	Heterogeneous nuclear ribonucleoprotein U	HNRNPU	0.0387866	0.865248			22.9481	23.1562	22.9503	22.6837	23.1054	23.3819	20	20	20	27.5	27.5	27.5	88.317	0	161.02	19419000	66	15	17	16	16	16	17	17	17	16	16	16	17	17	17	16	16	16	17	17	804	23.9	23.8	24.8	23	22.8	25.9
O75367;B4DJC3	Core histone macro-H2A.1;Histone H2A	H2AFY	0.0360902	0.953781			15.239	16.8438	16.2521	15.9485	16.8295	15.6652	5	5	5	19.6	19.6	19.6	39.617	0	29.117	1196800	8	3	3	4	4	5	5	5	3	4	4	5	5	5	3	4	4	5	5	5	372	12.1	15.9	15.9	19.6	19.6	19.6
H0Y8G5;Q14103;H0YA96;D6RAF8;D6RF44	Heterogeneous nuclear ribonucleoprotein D0	HNRNPD	0.0290699	0.872089			16.6372	16.6371	17.1193	16.8882	16.8724	16.7201	6	7	7	31.5	31.5	28.5	29.667	0	20.968	1866200	14	7	2	3	5	6	7	7	2	3	5	6	7	7	2	3	5	5	6	6	260	10.4	11.2	21.9	26.5	31.5	31.5
A0A1X7SBZ2;A0A1W2PQ51;Q92841;A0A0U1RQJ0	Probable ATP-dependent RNA helicase DDX17	DDX17	0.0242087	0.96675			17.7996	18.3454	18.5811	19.1919	17.5027	18.1041	3	4	4	5.6	5.6	5.6	80.253	0	12.814	708160	13	4	4	3	4	4	4	4	4	3	4	4	4	4	3	2	3	3	3	3	729	5.6	4	5.6	5.6	5.6	5.6
A0A087WUK2;O14979	Heterogeneous nuclear ribonucleoprotein D-like	HNRNPDL	0.0151532	0.990871			16.952	14.0997	13.2539	15.7824	13.9008	14.6678	1	2	1	6.9	4.7	4.7	40.04	0.0093023	1.9399	387200	2	2	0	1	1	2	2	2	0	1	1	1	1	1	0	1	1	1	1	1	363	0	4.7	4.7	6.9	6.9	6.9
Q99878;Q96KK5;Q9BTM1;Q16777;Q93077;Q6FI13;P0C0S8;Q96QV6;A0A0U1RR32;A0A0U1RRH7;Q7L7L0;P20671;P04908;Q8IUE6;P16104	Histone H2A type 1-J;Histone H2A type 1-H;Histone H2A.J;Histone H2A type 2-C;Histone H2A type 1-C;Histone H2A type 2-A;Histone H2A type 1;Histone H2A type 1-A;Histone H2A type 3;Histone H2A type 1-D;Histone H2A type 1-B/E;Histone H2A type 2-B;Histone H2AX	HIST1H2AJ;HIST1H2AH;H2AFJ;HIST2H2AC;HIST1H2AC;HIST2H2AA3;HIST1H2AG;HIST1H2AA;HIST3H2A;HIST1H2AD;HIST1H2AB;HIST2H2AB;H2AFX	-0.0114689	0.970252			22.7604	22.0555	22.1558	22.0658	22.1915	22.68	2	4	4	22.7	22.7	17.2	13.936	0	5.6238	9944000	14	17	4	4	3	3	4	4	4	4	3	3	4	4	2	2	1	2	2	2	128	22.7	22.7	20.3	22.7	22.7	22.7
A0A087WZK9;B3KS98;O15372	Eukaryotic translation initiation factor 3 subunit H	EIF3H	-0.0272503	0.945988			15.8392	16.4737	16.4332	16.1401	16.8075	15.7167	4	4	4	21.2	21.2	21.2	39.589	0	17.372	1299000	11	4	2	2	2	3	4	3	2	2	2	3	4	3	2	2	2	3	4	3	349	7.7	7.7	7.7	13.5	21.2	13.5
A0A075B6R9		IGKV2D-24	-0.0627149	0.834517			19.9201	19.9565	19.1868	19.4301	19.5798	19.8653	3	3	3	13.3	13.3	13.3	13.079	0	4.6075	4124400	17	1	2	2	2	3	3	3	2	2	2	3	3	3	2	2	2	3	3	3	120	13.3	13.3	13.3	13.3	13.3	13.3
A0A087WVC1;Q9BQ39	ATP-dependent RNA helicase DDX50	DDX50	-0.0825653	0.846217			17.278	17.0289	18.2797	17.3022	17.6733	17.3633	3	4	3	7	5.3	5.3	82.226	0	5.9295	419530	5	2	4	4	4	4	4	3	3	3	3	3	3	2	3	3	3	3	3	2	730	7	7	7	7	7	5.3
Q07002;D6RA44;A0A0A0MSJ6	Cyclin-dependent kinase 18	CDK18	-0.102667	0.932981			13.7413	16.3769	12.5492	14.1956	13.756	14.4079	1	2	1	4.4	2.8	2.8	54.179	0.0016835	2.3795	53826	1	3	1	1	1	1	1	2	0	0	0	0	0	1	0	0	0	0	0	1	472	1.7	1.7	1.7	1.7	1.7	4.4
P40937	Replication factor C subunit 5	RFC5	-0.122199	0.635579			16.7911	17.3667	16.8284	17.1719	16.7356	16.7121	2	2	2	5.3	5.3	5.3	38.496	0	14.288	1871000	13	1	2	2	2	2	2	2	2	2	2	2	2	2	2	2	2	2	2	2	340	5.3	5.3	5.3	5.3	5.3	5.3
E5RIP1;E5RJX2;P60866	40S ribosomal protein S20	RPS20	-0.126122	0.431346			17.79	18.0652	17.6686	17.5491	17.7769	17.8195	3	3	3	39.1	39.1	39.1	5.4292	0	6.8436	444150	10	3	2	2	3	3	3	3	2	2	3	3	3	3	2	2	3	3	3	3	46	32.6	32.6	39.1	39.1	39.1	39.1
J3KTA4;P17844	Probable ATP-dependent RNA helicase DDX5	DDX5	-0.130961	0.737704			18.8492	19.1475	19.0452	19.5049	18.8655	18.2787	2	3	2	5.7	3.7	3.7	69.086	0	2.8858	1089600	4	5	3	3	3	3	3	3	2	2	2	2	2	2	2	2	2	2	2	2	614	5.7	5.7	5.7	5.7	5.7	5.7
K7ERI7;P35268;K7EJT5;K7EP65;K7EKS7;K7ELC4;K7EMH1	60S ribosomal protein L22	RPL22	-0.138359	0.538762			17.1612	17.0497	17.505	16.9334	16.9597	17.4078	2	2	2	29.5	29.5	29.5	11.168	0	13.519	301610	7	7	2	2	2	2	2	2	2	2	2	2	2	2	2	2	2	2	2	2	95	29.5	29.5	29.5	29.5	29.5	29.5
O43390;F6UXX1;B7Z645;O60506	Heterogeneous nuclear ribonucleoprotein R;Heterogeneous nuclear ribonucleoprotein Q	HNRNPR;SYNCRIP	-0.161585	0.616034			18.7119	18.8111	18.7178	18.8514	17.9945	18.9101	3	3	3	4.3	4.3	4.3	70.942	0	5.7731	892210	10	6	3	3	3	3	3	3	3	3	3	3	3	3	3	3	3	3	3	3	633	4.3	4.3	4.3	4.3	4.3	4.3
P48634	Protein PRRC2A	PRRC2A	-0.163978	0.497328			19.9628	19.5308	19.3027	19.356	19.3068	19.6417	8	8	8	6.5	6.5	6.5	228.86	0	16.641	1747700	20	1	7	4	5	8	8	7	7	4	5	8	8	7	7	4	5	8	8	7	2157	5.1	3.2	4.5	6.5	6.5	6.4
Q9Y3Z3	Deoxynucleoside triphosphate triphosphohydrolase SAMHD1	SAMHD1	-0.167451	0.860583			14.7092	15.4202	14.4845	13.0107	15.4483	15.6527	2	2	2	3.8	3.8	3.8	72.2	0.0016287	2.161	75249	2	1	1	0	0	2	1	2	1	0	0	2	1	2	1	0	0	2	1	2	626	1.8	0	0	3.8	1.8	3.8
P38919	Eukaryotic initiation factor 4A-III;Eukaryotic initiation factor 4A-III, N-terminally processed	EIF4A3	-0.170632	0.748077			19.4286	20.1678	20.6874	20.4154	20.0735	19.2829	13	14	14	39.7	39.7	35.8	46.871	0	41.257	15349000	54	5	9	10	10	12	13	13	9	10	10	12	13	13	8	9	9	11	12	12	411	20.2	24.3	24.6	33.6	39.4	39.4
A0A087WWY3;Q5HY54;Q60FE5;P21333	Filamin-A	FLNA	-0.177492	0.636048			18.7126	17.7573	18.2436	17.9517	18.4675	17.7619	4	4	4	2.5	2.5	2.5	245.85	0	8.5576	662880	10	5	4	3	4	4	4	4	4	3	4	4	4	4	4	3	4	4	4	4	2315	2.5	1.9	2.5	2.5	2.5	2.5
Q9Y5B9	FACT complex subunit SPT16	SUPT16H	-0.181473	0.522923			19.2596	19.0933	19.3237	19	19.4979	18.6342	3	3	3	3.5	3.5	3.5	119.91	0	12.732	1294700	13	4	3	3	3	3	3	3	3	3	3	3	3	3	3	3	3	3	3	3	1047	3.5	3.5	3.5	3.5	3.5	3.5
P46783	40S ribosomal protein S10	RPS10	-0.193814	0.919379			14.0823	14.8299	14.1511	13.3231	11.5779	17.5808	1	3	3	21.2	21.2	8.5	18.898	0	4.5939	1324200	4	2	2	1	1	2	1	2	2	1	1	2	1	2	1	0	1	0	1	1	165	15.8	7.3	8.5	12.7	8.5	15.8
J3KNN5;Q9UJV9	Probable ATP-dependent RNA helicase DDX41	DDX41	-0.194084	0.539098			20.0462	19.7792	19.7528	19.8059	19.1368	20.0532	7	7	7	13.3	13.3	13.3	71.648	0	13.945	1908500	23	5	7	7	6	7	6	7	7	7	6	7	6	7	7	7	6	7	6	7	640	13.3	13.3	12	13.3	11.6	13.3
E7EQS8;Q6N021	Methylcytosine dioxygenase TET2	TET2	-0.208123	0.4048			17.2918	16.9513	17.6873	16.9635	17.1655	17.177	5	5	5	4	4	4	226.08	0	17.152	343860	10	3	5	3	5	3	4	4	5	3	5	3	4	4	5	3	5	3	4	4	2023	4	2.2	4	2.2	3.2	3
Q13045;J3KS39;J3KS54	Protein flightless-1 homolog	FLII	-0.212825	0.249678			16.7192	16.7386	17.0868	16.7605	16.7161	16.4295	2	2	2	1.9	1.9	1.9	144.75	0	4.2158	237100	6	3	2	2	2	2	2	2	2	2	2	2	2	2	2	2	2	2	2	2	1269	1.9	1.9	1.9	1.9	1.9	1.9
C9JD84;E7EV71;Q14766	Latent-transforming growth factor beta-binding protein 1	LTBP1	-0.222355	0.856323			16.728	14.0266	16.6227	14.0925	16.28	16.3377	2	2	2	1.5	1.5	1.5	147.01	0	4.8658	156470	6	3	2	0	2	1	2	2	2	0	2	1	2	2	2	0	2	1	2	2	1340	1.5	0	1.5	1.3	1.5	1.5
A0A024QZP7;P06493;E5RIU6;A0A087WZZ9	Cyclin-dependent kinase 1	CDC2;CDK1	-0.226684	0.681947			18.3983	17.0428	17.6508	17.9251	16.8233	17.6634	9	10	10	36.7	36.7	34	34.081	0	21.437	2379600	21	32	5	7	8	10	6	7	5	7	8	10	6	7	4	6	7	9	5	6	297	19.5	28.6	31	36.7	22.6	29.3
Q99613;B5ME19	Eukaryotic translation initiation factor 3 subunit C;Eukaryotic translation initiation factor 3 subunit C-like protein	EIF3C;EIF3CL	-0.238693	0.277653			20.7393	21.2119	20.714	20.7556	20.4505	20.7429	8	8	8	10.3	10.3	10.3	105.34	0	31.857	3668100	33	2	8	8	7	8	7	8	8	8	7	8	7	8	8	8	7	8	7	8	913	10.3	10.3	7.8	10.3	7.8	10.3
P63261;I3L3I0;I3L1U9;I3L4N8	Actin, cytoplasmic 2;Actin, cytoplasmic 2, N-terminally processed	ACTG1	-0.243022	0.156238			24.601	24.5014	24.6491	24.4775	24.469	24.0759	2	39	39	77.1	77.1	7.2	41.792	0	323.31	503470000	592	7	20	25	25	38	39	38	20	25	25	38	39	38	1	1	2	2	2	2	375	41.9	52	57.6	77.1	77.1	77.1
P62263;H0YB22;E5RH77	40S ribosomal protein S14	RPS14	-0.250893	0.316163			20.9454	21.0618	21.1957	21.127	20.4245	20.8987	8	8	8	26.5	26.5	26.5	16.273	0	19.144	4235400	32	3	6	7	6	8	6	8	6	7	6	8	6	8	6	7	6	8	6	8	151	23.8	23.8	23.8	26.5	26.5	26.5
P31153	S-adenosylmethionine synthase isoform type-2	MAT2A	-0.251158	0.793355			15.1504	15.4205	15.5061	15.208	13.5177	16.5977	2	2	2	6.6	6.6	6.6	43.66	0	6.0309	542350	4	1	2	2	2	2	2	2	2	2	2	2	2	2	2	2	2	2	2	2	395	6.6	6.6	6.6	6.6	6.6	6.6
K7ES61;X6RAY8;Q9BYD3;K7ELF1;K7ELQ0	39S ribosomal protein L4, mitochondrial	MRPL4	-0.258435	0.669901			16.0385	17.0449	17.86	16.592	16.4646	17.1116	3	3	3	18	18	18	33.792	0	41.62	1824000	12	7	2	2	2	3	3	3	2	2	2	3	3	3	2	2	2	3	3	3	300	9.7	9.7	9.7	18	18	18
Q9P015;E5RIZ4	39S ribosomal protein L15, mitochondrial	MRPL15	-0.259137	0.720388			18.2975	16.4009	17.4446	17.1942	16.4084	17.7629	11	11	11	39.5	39.5	39.5	33.419	0	26.325	2575200	23	3	5	5	7	9	9	9	5	5	7	9	9	9	5	5	7	9	9	9	296	20.3	20.3	27.4	38.2	33.8	37.8
Q9BZE4	Nucleolar GTP-binding protein 1	GTPBP4	-0.279606	0.766121			16.4267	16.1739	16.8974	16.9459	14.5212	17.192	2	2	2	5.5	5.5	5.5	73.964	0	3.2058	190880	4	1	2	2	1	2	1	2	2	2	1	2	1	2	2	2	1	2	1	2	634	5.5	5.5	2.5	5.5	3	5.5
O43719;Q5H919;Q5H918	HIV Tat-specific factor 1	HTATSF1	-0.299308	0.721503			17.8202	18.7253	18.2188	18.2828	19.0368	16.5467	3	3	3	4.4	4.4	4.4	85.852	0	4.5977	725760	6	3	3	2	2	3	3	3	3	2	2	3	3	3	3	2	2	3	3	3	755	4.4	4.2	2.4	4.4	4.4	4.4
P67936	Tropomyosin alpha-4 chain	TPM4	-0.319072	0.84973			16.0866	14.4558	11.5434	14.9355	12.0687	14.1244	1	4	1	16.5	4.4	4.4	28.521	0	2.784	179070	3	1	1	3	2	4	4	3	1	1	1	1	1	0	1	1	1	1	1	0	248	4.4	16.1	10.1	16.5	16.5	12.1
H0YN73;H0YN88;A0A075B716;P08708	40S ribosomal protein S17	RPS17	-0.337468	0.144047			18.0822	17.8056	18.2875	17.4983	17.7413	17.9232	3	3	3	35.6	35.6	35.6	6.7559	0	3.5109	488080	6	5	3	3	3	3	2	3	3	3	3	3	2	3	3	3	3	3	2	3	59	35.6	35.6	35.6	35.6	35.6	35.6
Q9BYD6;H0Y8N7	39S ribosomal protein L1, mitochondrial	MRPL1	-0.347018	0.598174			16.7383	14.7926	16.0015	15.1735	15.4098	15.9082	6	6	6	29.5	29.5	29.5	36.908	0	20.465	687230	10	2	2	2	2	3	4	6	2	2	2	3	4	6	2	2	2	3	4	6	325	8.9	8.9	8.9	15.4	22.8	29.5
Q9H3K6	BolA-like protein 2	BOLA2	-0.354019	0.759369			16.8617	17.3413	14.5629	17.1932	15.4493	15.0613	2	2	2	12.8	12.8	12.8	10.116	0	4.1702	153560	4	1	0	2	0	2	1	0	0	2	0	2	1	0	0	2	0	2	1	0	86	0	12.8	0	12.8	12.8	0
P60709	Actin, cytoplasmic 1;Actin, cytoplasmic 1, N-terminally processed	ACTB	-0.363464	0.388092			18.8371	19.5083	19.5704	19.2496	19.2203	18.3555	2	39	2	77.1	7.2	7.2	41.736	0	103.45	9192700	28	10	21	26	25	38	39	38	2	2	2	2	2	2	2	2	2	2	2	2	375	41.9	52	57.6	77.1	77.1	77.1
Q3V6T2;H0Y7K3;H0Y7U8;A0A087WXD9;H0Y470;H7C2C6	Girdin	CCDC88A	-0.380627	0.219366			17.506	16.6464	17.065	16.5938	16.8564	16.6253	2	2	2	1.8	1.8	1.8	216.04	0	7.1201	270220	8	6	2	2	2	2	2	2	2	2	2	2	2	2	2	2	2	2	2	2	1871	1.8	1.8	1.8	1.8	1.8	1.8
Q7Z7A3	Cytoplasmic tRNA 2-thiolation protein 1	CTU1	-0.403898	0.749264			14.961	17.2	13.5317	14.3066	15.8301	14.3442	2	2	2	8.3	8.3	8.3	36.45	0	6.8187	167590	2	1	1	1	0	2	1	2	1	1	0	2	1	2	1	1	0	2	1	2	348	4.3	4.3	0	8.3	4.3	8.3
O75319	RNA/RNP complex-1-interacting phosphatase	DUSP11	-0.415385	0.101044			16.0471	16.3202	15.7775	15.8045	15.6855	15.4086	4	4	4	14.8	14.8	14.8	38.938	0	6.2544	807130	9	1	3	4	3	4	3	3	3	4	3	4	3	3	3	4	3	4	3	3	330	10.6	14.8	10.6	14.8	10.6	10.6
P23396;E9PPU1;E9PL09;F2Z2S8;H0YF32;H0YCJ7;H0YEU2	40S ribosomal protein S3	RPS3	-0.425445	0.393854			18.3786	18.3108	18.6798	18.2289	17.2053	18.6586	9	9	9	55.6	55.6	55.6	26.688	0	23.806	4560100	27	11	4	5	5	8	8	9	4	5	5	8	8	9	4	5	5	8	8	9	243	23.9	28.4	34.6	50.2	50.6	55.6
Q9UQ35	Serine/arginine repetitive matrix protein 2	SRRM2	-0.430127	0.134116			21.2758	20.7307	21.3601	20.9139	20.6465	20.5158	12	12	12	5.7	5.7	5.7	299.61	0	27.961	4332600	28	2	11	10	12	12	11	9	11	10	12	12	11	9	11	10	12	12	11	9	2752	5.1	5.1	5.7	5.7	5.2	4
M0R2P8;M0R3A4;M0QXD5;M0QYA2;Q9NWS0;M0QZ61;M0QZZ1;M0R028;M0QZM3;M0QYF4	PIH1 domain-containing protein 1	PIH1D1	-0.448429	0.580769			15.1837	16.3127	16.5907	16.286	16.092	14.3638	2	2	2	26.3	26.3	26.3	13.148	0	6.2314	729580	6	10	0	0	0	1	2	1	0	0	0	1	2	1	0	0	0	1	2	1	114	0	0	0	12.3	26.3	12.3
A8MUD9;P18124	60S ribosomal protein L7	RPL7	-0.448818	0.320103			20.2809	20.3567	19.9303	20.0247	19.0005	20.1963	7	7	7	33.2	33.2	33.2	24.433	0	34.174	14201000	31	4	4	3	4	6	7	7	4	3	4	6	7	7	4	3	4	6	7	7	208	19.2	14.9	19.2	28.8	33.2	33.2
O94906	Pre-mRNA-processing factor 6	PRPF6	-0.455696	0.0869321			18.0925	18.4074	17.8921	17.7268	17.4193	17.8788	3	3	3	3.6	3.6	3.6	106.92	0	6.3712	526600	9	1	3	3	3	3	3	3	3	3	3	3	3	3	3	3	3	3	3	3	941	3.6	3.6	3.6	3.6	3.6	3.6
P62805	Histone H4	HIST1H4A	-0.461793	0.759754			19.1981	20.8827	17.9041	20.0458	19.9179	16.6358	3	3	3	22.3	22.3	22.3	11.367	0	5.7266	1710600	9	1	3	3	2	3	3	2	3	3	2	3	3	2	3	3	2	3	3	2	103	22.3	22.3	12.6	22.3	22.3	12.6
Q12874	Splicing factor 3A subunit 3	SF3A3	-0.482642	0.576398			20.6049	19.1861	18.4525	19.251	17.9845	19.5601	7	7	7	13	13	13	58.848	0	17.286	1599700	22	1	7	5	5	6	5	6	7	5	5	6	5	6	7	5	5	6	5	6	501	13	5.4	5.4	8.2	7.8	8.2
Q9H0U6	39S ribosomal protein L18, mitochondrial	MRPL18	-0.48966	0.290563			18.2662	16.9633	17.3303	17.0907	17.1781	16.822	2	2	2	5.6	5.6	5.6	20.576	0	3.3865	314620	7	1	2	2	2	2	2	2	2	2	2	2	2	2	2	2	2	2	2	2	180	5.6	5.6	5.6	5.6	5.6	5.6
B9A018;Q53GS9;F8WC91	U4/U6.U5 tri-snRNP-associated protein 2	USP39	-0.497363	0.077826			20.4256	20.6313	20.715	20.1889	19.7223	20.3686	4	4	4	8.6	8.6	8.6	62.043	0	11.519	2841200	22	4	4	4	4	4	4	2	4	4	4	4	4	2	4	4	4	4	4	2	536	8.6	8.6	8.6	8.6	8.6	3.5
O75165	DnaJ homolog subfamily C member 13	DNAJC13	-0.517026	0.0233356			17.4194	17.0953	17.0316	16.5606	16.6104	16.8241	2	2	2	0.8	0.8	0.8	254.41	0	16.151	269920	4	1	2	2	2	2	2	2	2	2	2	2	2	2	2	2	2	2	2	2	2243	0.8	0.8	0.8	0.8	0.8	0.8
Q15773;F5H7L5;F5H800;F5H0Y3	Myeloid leukemia factor 2	MLF2	-0.522335	0.654041			16.9582	15.2054	13.3644	14.1696	14.5849	15.2065	2	2	2	21.8	21.8	21.8	28.147	0	5.2176	245150	5	4	0	0	0	2	2	2	0	0	0	2	2	2	0	0	0	2	2	2	248	0	0	0	21.8	21.8	21.8
P61247;D6RAT0;H0Y9Y4;D6RG13;D6R9B6;D6RB09;E9PFI5;H0Y8L7	40S ribosomal protein S3a	RPS3A	-0.545595	0.345609			21.35	20.4025	20.4092	20.4852	19.377	20.6628	15	15	15	50.8	50.8	50.8	29.945	0	75.855	22053000	65	12	9	11	9	13	13	12	9	11	9	13	13	12	9	11	9	13	13	12	264	33.3	38.6	33.3	49.6	45.5	45.5
Q9UHB6;F8VQE1;F8VRN8	LIM domain and actin-binding protein 1	LIMA1	-0.545968	0.28838			21.6731	21.7936	21.615	21.839	21.2833	20.3216	14	14	14	21.3	21.3	21.3	85.225	0	32.684	6612600	47	6	12	9	10	14	12	9	12	9	10	14	12	9	12	9	10	14	12	9	759	18.1	15.9	16.9	21.3	19.8	15
Q14152	Eukaryotic translation initiation factor 3 subunit A	EIF3A	-0.547428	0.0754683			22.0091	21.4535	21.7574	20.9112	21.1879	21.4785	17	17	17	11.6	11.6	11.6	166.57	0	29.882	6639600	42	1	16	12	14	15	14	13	16	12	14	15	14	13	16	12	14	15	14	13	1382	11.5	8.2	8.5	10.9	9.3	9
P11177	Pyruvate dehydrogenase E1 component subunit beta, mitochondrial	PDHB	-0.555792	0.66553			14.1186	12.4738	15.5753	14.2969	11.9246	14.2788	2	2	2	7.8	7.8	7.8	39.233	0	3.9853	181220	2	1	0	0	1	2	2	2	0	0	1	2	2	2	0	0	1	2	2	2	359	0	0	3.3	7.8	7.8	7.8
O14773	Tripeptidyl-peptidase 1	TPP1	-0.557468	0.759972			16.7116	13.0282	16.1348	16.1334	12.2128	15.856	2	2	2	5	5	5	61.247	0	3.3417	675150	2	1	0	0	0	2	2	2	0	0	0	2	2	2	0	0	0	2	2	2	563	0	0	0	5	5	5
P62273;A0A087WTT6	40S ribosomal protein S29	RPS29	-0.571386	0.793867			14.0406	17.536	16.5187	18.3408	12.2591	15.7813	2	2	2	33.9	33.9	33.9	6.6767	0	2.6132	251360	5	2	0	2	0	2	1	0	0	2	0	2	1	0	0	2	0	2	1	0	56	0	33.9	0	33.9	14.3	0
Q9Y5B6	PAX3- and PAX7-binding protein 1	PAXBP1	-0.574069	0.775368			17.8871	13.34	17.9014	17.1418	16.6644	13.6001	2	2	2	3.4	3.4	3.4	104.8	0	3.8552	298250	6	1	2	1	2	2	2	0	2	1	2	2	2	0	2	1	2	2	2	0	917	3.4	1.4	3.4	3.4	3.4	0
G3XAC6;Q14498;Q5QP22;A0A0U1RQH7;H0Y4X3	RNA-binding protein 39	RBM39	-0.577279	0.201726			18.7805	18.7045	19.0965	18.8066	17.5965	18.4466	5	5	5	13	13	13	48.023	0	18.457	852170	13	8	5	5	5	4	5	5	5	5	5	4	5	5	5	5	5	4	5	5	423	13	13	13	10.6	13	13
Q99704	Docking protein 1	DOK1	-0.580331	0.689238			13.8876	16.2365	13.1738	11.8886	14.8141	14.8541	2	2	2	4.4	4.4	4.4	52.391	0.0017007	2.4123	269810	2	1	0	0	0	1	2	1	0	0	0	1	2	1	0	0	0	1	2	1	481	0	0	0	3.1	4.4	3.1
P62424;Q5T8U3;Q5T8U2	60S ribosomal protein L7a	RPL7A	-0.593162	0.331657			19.0315	18.3637	18.3457	18.401	17.0152	18.5453	8	8	8	28.9	28.9	28.9	29.995	0	18.395	4658000	26	3	5	6	5	8	7	8	5	6	5	8	7	8	5	6	5	8	7	8	266	17.3	21.1	17.3	28.9	28.9	28.9
F5GXG4;Q96HS1	Serine/threonine-protein phosphatase PGAM5, mitochondrial	PGAM5	-0.593866	0.135991			15.8788	15.1714	16.0032	15.4255	14.7833	15.063	3	3	3	18.6	18.6	18.6	15.911	0	4.2527	589750	4	2	3	3	3	3	3	3	3	3	3	3	3	3	3	3	3	3	3	3	140	18.6	18.6	18.6	18.6	18.6	18.6
K7EK07;Q6NXT2;Q71DI3;Q16695;P84243;P68431;K7EMV3;K7EP01;B4DEB1;Q5TEC6;K7ES00	Histone H3;Histone H3.3C;Histone H3.2;Histone H3.1t;Histone H3.3;Histone H3.1	H3F3B;H3F3C;HIST2H3A;HIST3H3;H3F3A;HIST1H3A;HIST2H3PS2	-0.626745	0.334985			18.8347	18.2817	18.9525	17.1599	18.0217	19.0071	3	3	3	16.7	16.7	16.7	14.914	0	5.6781	727580	12	11	3	3	3	3	3	3	3	3	3	3	3	3	3	3	3	3	3	3	132	16.7	16.7	16.7	16.7	16.7	16.7
Q14151	Scaffold attachment factor B2	SAFB2	-0.631949	0.703927			13.2811	16.7825	16.9798	15.2934	16.6034	13.2507	2	2	2	4.2	4.2	4.2	107.47	0	2.6456	218060	2	1	2	1	2	1	2	2	2	1	2	1	2	2	2	1	2	1	2	2	953	4.2	2.9	4.2	2.9	4.2	4.2
Q96DI7	U5 small nuclear ribonucleoprotein 40 kDa protein	SNRNP40	-0.638004	0.562468			17.0879	19.5203	20.2462	18.1908	18.9424	17.8073	6	6	6	33.3	33.3	33.3	39.31	0	51.076	7142800	30	2	2	2	3	6	5	4	2	2	3	6	5	4	2	2	3	6	5	4	357	12.3	7.6	12.3	33.3	29.1	21.3
Q96N67	Dedicator of cytokinesis protein 7	DOCK7	-0.646105	0.222493			18.6296	17.4064	18.2192	17.9647	17.2571	17.0951	3	3	3	2.3	2.3	2.3	242.56	0	6.9156	508460	10	7	3	3	3	3	3	2	3	3	3	3	3	2	3	3	3	3	3	2	2140	2.3	2.3	2.3	2.3	2.3	1.7
Q13347	Eukaryotic translation initiation factor 3 subunit I	EIF3I	-0.649859	0.207038			17.6865	18.9447	18.9579	17.9069	18.0284	17.7041	9	9	9	40	40	40	36.501	0	20.436	4683400	28	2	4	7	7	9	9	9	4	7	7	9	9	9	4	7	7	9	9	9	325	13.5	20.9	20.9	40	40	40
P62701	40S ribosomal protein S4, X isoform	RPS4X	-0.657452	0.322236			17.5059	17.5878	15.8757	16.3936	16.0137	16.5898	5	5	5	19.4	19.4	19.4	29.597	0	7.8908	1474400	13	4	3	4	3	4	2	5	3	4	3	4	2	5	3	4	3	4	2	5	263	11.4	15.6	11.8	15.2	7.2	19.4
Q9UBB9	Tuftelin-interacting protein 11	TFIP11	-0.657667	0.0171353			18.3787	17.9748	18.2802	17.5935	17.3373	17.7299	3	3	3	4.9	4.9	4.9	96.819	0	7.5014	521040	5	5	3	3	3	3	3	2	3	3	3	3	3	2	3	3	3	3	3	2	837	4.9	4.9	4.9	4.9	4.9	3.1
P62753;A2A3R5	40S ribosomal protein S6	RPS6	-0.662728	0.182714			19.3958	19.146	19.1958	18.5318	17.9096	19.3081	11	11	11	45	45	45	28.68	0	23.13	7531800	34	3	8	7	7	8	8	8	8	7	7	8	8	8	8	7	7	8	8	8	249	36.5	27.3	30.1	26.9	39	32.5
P62995;H7C2L4;H7BXF3	Transformer-2 protein homolog beta	TRA2B	-0.663693	0.321856			16.8985	18.0129	16.7624	15.8836	17.3699	16.4292	6	6	6	20.8	20.8	20.8	33.665	0	17.112	1820100	13	3	3	3	2	6	5	4	3	3	2	6	5	4	3	3	2	6	5	4	288	8.3	8.3	8.3	20.8	20.8	16
A0A0A0MRM8		MYO6	-0.68107	0.00776182			17.9221	17.9339	18.2454	17.2115	17.3327	17.514	2	2	2	1.5	1.5	1.5	145.01	0	165.31	463210	7	1	2	2	2	2	2	2	2	2	2	2	2	2	2	2	2	2	2	2	1253	1.5	1.5	1.5	1.5	1.5	1.5
P22626	Heterogeneous nuclear ribonucleoproteins A2/B1	HNRNPA2B1	-0.688032	0.0424374			18.7211	18.5193	17.9804	17.5969	17.8615	17.6984	9	9	9	36	36	36	37.429	0	43.176	2256000	21	2	5	8	8	9	7	9	5	8	8	9	7	9	5	8	8	9	7	9	353	21	30.3	30.3	36	29.5	36
Q70EL1;H7C1E9	Inactive ubiquitin carboxyl-terminal hydrolase 54	USP54	-0.695818	0.490757			14.6922	17.1065	15.6752	15.9644	13.9819	15.4402	2	2	2	3.7	3.7	3.7	187.39	0.0016863	2.3908	125290	2	2	1	0	0	2	1	1	1	0	0	2	1	1	1	0	0	2	1	1	1684	0.6	0	0	3.7	0.6	0.6
O43290	U4/U6.U5 tri-snRNP-associated protein 1	SART1	-0.696217	0.0657863			20.2079	20.7023	19.9815	19.9555	19.4227	19.4248	8	8	8	12.1	12.1	12.1	90.254	0	26.772	2166700	40	2	8	8	8	8	8	8	8	8	8	8	8	8	8	8	8	8	8	8	800	12.1	12.1	12.1	12.1	12.1	12.1
Q9BQA1	Methylosome protein 50	WDR77	-0.702388	0.211261			21.2205	22.3903	22.3275	21.6927	21.3962	20.7421	16	16	16	37.1	37.1	37.1	36.724	0	77.299	58204000	111	2	6	9	8	15	16	16	6	9	8	15	16	16	6	9	8	15	16	16	342	15.5	18.7	18.7	37.1	37.1	37.1
F8W6I7;P09651;H0YH80	Heterogeneous nuclear ribonucleoprotein A1;Heterogeneous nuclear ribonucleoprotein A1, N-terminally processed	HNRNPA1	-0.706593	0.139622			16.9242	17.4652	16.6759	16.7048	15.7133	16.5274	4	4	4	16	16	16	33.155	0	21.808	1323300	10	5	4	4	4	4	4	4	4	4	4	4	4	4	4	4	4	4	4	4	307	16	16	16	16	16	16
C9JGY5;F8WE44;C9JXZ7;C9JTT7;C9J8M3;C9JZI1;P35249;C9JW34	Replication factor C subunit 4	RFC4	-0.70825	0.439143			14.5926	14.678	17.0038	14.4214	15.1897	14.5386	2	2	2	40	40	40	10.088	0	6.4804	326230	6	8	1	1	1	2	2	2	1	1	1	2	2	2	1	1	1	2	2	2	95	18.9	18.9	18.9	40	40	40
Q99459	Cell division cycle 5-like protein	CDC5L	-0.71966	0.00914506			19.8302	19.7485	19.8972	19.2676	18.814	19.2354	8	8	8	11.3	11.3	11.3	92.25	0	15.739	1579700	25	1	7	6	7	7	8	8	7	6	7	7	8	8	7	6	7	7	8	8	802	9.9	7.5	9.9	9	11.3	11.3
Q9BUQ8	Probable ATP-dependent RNA helicase DDX23	DDX23	-0.728476	0.0619195			19.5459	19.2312	19.131	18.8689	18.7858	18.0679	3	3	3	5.2	5.2	5.2	95.581	0	6.24	1125900	10	1	3	3	3	3	3	3	3	3	3	3	3	3	3	3	3	3	3	3	820	5.2	5.2	5.2	5.2	5.2	5.2
A0A0A0MRF4;P49406	39S ribosomal protein L19, mitochondrial	MRPL19	-0.739137	0.710271			13.9469	18.3273	14.6842	17.0471	12.6722	15.0218	2	2	2	12.1	12.1	12.1	19.131	0	3.4987	2215400	5	2	1	2	1	2	1	1	1	2	1	2	1	1	1	2	1	2	1	1	173	5.2	12.1	5.2	12.1	5.2	5.2
Q9P219	Protein Daple	CCDC88C	-0.762417	0.0190913			18.1076	17.5691	17.8554	17.1441	17.263	16.8378	3	3	3	1.8	1.8	1.8	228.23	0	7.1549	402480	11	2	3	3	3	3	3	2	3	3	3	3	3	2	3	3	3	3	3	2	2028	1.8	1.8	1.8	1.8	1.8	1.2
Q01804	OTU domain-containing protein 4	OTUD4	-0.764626	0.0625428			21.1353	20.7005	21.7065	20.5363	20.3122	20.4	14	14	14	17.1	17.1	17.1	124.04	0	85.913	4654700	68	2	13	12	13	12	14	12	13	12	13	12	14	12	13	12	13	12	14	12	1114	16.2	15.7	16.2	16.6	17.1	16.2
J3QR09;J3KTE4;P84098;J3QL15	Ribosomal protein L19;60S ribosomal protein L19	RPL19	-0.778972	0.507875			15.6834	12.3801	13.5183	12.6344	12.6088	14.0017	2	2	2	14	14	14	23.134	0	15.903	107390	4	4	1	1	0	1	0	2	1	1	0	1	0	2	1	1	0	1	0	2	193	8.8	8.8	0	8.8	0	14
H0YCM7;Q5JVZ5;Q96JJ3;Q5JVZ8	Engulfment and cell motility protein 2	ELMO2	-0.78449	0.616253			17.8112	15.543	18.1632	17.6936	17.4589	14.0114	3	3	3	6.6	6.6	6.6	51.338	0	7.1108	396340	9	5	3	1	3	2	2	1	3	1	3	2	2	1	3	1	3	2	2	1	441	6.6	4.5	6.6	4.5	4.5	4.5
G3V438;O95433;H0YJ63;H0YJU2;H0YJG7	Activator of 90 kDa heat shock protein ATPase homolog 1	AHSA1	-0.797545	0.542462			17.228	15.4107	13.6065	13.5166	15.5255	14.8105	2	2	2	18.2	18.2	18.2	22.978	0	4.9649	292890	2	5	0	0	0	2	2	2	0	0	0	2	2	2	0	0	0	2	2	2	203	0	0	0	18.2	18.2	18.2
H3BPG5;H3BV80;H3BMS0;H3BMM9;H3BTC0;Q15287	RNA-binding protein with serine-rich domain 1	RNPS1	-0.80282	0.47875			15.4221	15.2355	17.1631	13.8847	14.8323	16.6952	2	2	2	19.5	19.5	19.5	15.108	0	10.012	559730	7	6	2	2	2	2	0	0	2	2	2	2	0	0	2	2	2	2	0	0	128	19.5	19.5	19.5	19.5	0	0
O75400	Pre-mRNA-processing factor 40 homolog A	PRPF40A	-0.810563	0.00775088			18.0613	18.1895	18.6012	17.4622	17.5055	17.4527	2	2	2	1.1	1.1	1.1	108.8	0	13.212	518350	4	1	2	2	2	2	2	2	2	2	2	2	2	2	2	2	2	2	2	2	957	1.1	1.1	1.1	1.1	1.1	1.1
E7ET15;O15042;E7EW00;H0Y8D9	U2 snRNP-associated SURP motif-containing protein	U2SURP	-0.817961	0.00612967			23.5431	23.1318	23.5948	22.5401	22.7025	22.5732	12	12	12	12.9	12.9	12.9	118.25	0	42.186	20561000	60	7	12	11	12	10	11	10	12	11	12	10	11	10	12	11	12	10	11	10	1028	12.9	11.6	12.9	10.2	11.6	10.4
Q13435;E9PPJ0	Splicing factor 3B subunit 2	SF3B2	-0.818416	0.0260219			23.3439	22.8987	23.3684	22.1061	22.7257	22.324	16	16	16	26.1	26.1	26.1	100.23	0	85.063	18626000	99	6	13	13	15	15	15	13	13	13	15	15	15	13	13	13	15	15	15	13	895	18.8	18.8	23	26.1	23	22.1
H0YLW7;H0YMW8;H0YNF3;H0YMR6;H0YLE6;H0YL55;H7BXE3;Q9NWH9	SAFB-like transcription modulator	SLTM	-0.820983	0.122729			17.5916	17.0565	18.4395	16.7965	16.7141	17.114	2	2	2	32.3	32.3	32.3	6.6127	0	37.004	376160	8	8	2	2	2	2	2	2	2	2	2	2	2	2	2	2	2	2	2	2	62	32.3	32.3	32.3	32.3	32.3	32.3
P35579	Myosin-9	MYH9	-0.830627	0.001236			21.4076	21.2778	21.1247	20.3293	20.5397	20.4492	11	12	11	7.8	7.8	7.8	226.53	0	23.299	4218500	28	2	12	9	12	10	11	12	11	8	11	9	10	11	11	8	11	9	10	11	1960	7.8	5.1	7.8	5.9	7	7.8
Q15459	Splicing factor 3A subunit 1	SF3A1	-0.83419	0.016322			20.4443	21.1171	20.6995	20.0479	19.9156	19.7947	8	8	8	13.4	13.4	13.4	88.885	0	172.01	3294900	34	2	8	8	8	7	8	7	8	8	8	7	8	7	8	8	8	7	8	7	793	13.4	13.4	13.4	11.7	13.4	11.7
P61962	DDB1- and CUL4-associated factor 7	DCAF7	-0.836147	0.213881			15.82	14.6141	15.2269	14.0435	15.2697	13.8393	3	3	3	12.3	12.3	12.3	38.926	0	7.0454	186210	3	2	0	0	0	1	3	3	0	0	0	1	3	3	0	0	0	1	3	3	342	0	0	0	4.4	12.3	12.3
E9PKZ0;P62917;G3V1A1;E9PKU4	60S ribosomal protein L8	RPL8	-0.858562	0.277947			18.9457	19.2738	18.0191	18.0257	16.835	18.8021	7	7	7	42	42	42	22.389	0	13.73	4600500	22	5	5	4	4	5	5	7	5	4	4	5	5	7	5	4	4	5	5	7	205	20.5	15.1	20.5	36.6	26.3	42
J3QL05;J3KP15;Q01130	Serine/arginine-rich splicing factor 2	SRSF2	-0.864739	0.444771			14.2922	13.9907	15.8919	15.0759	12.2647	14.24	1	2	1	23.8	17.7	17.7	15.156	0	4.1309	212110	4	3	1	1	1	1	1	1	0	0	0	1	1	1	0	0	0	1	1	1	130	6.2	6.2	6.2	17.7	17.7	17.7
O14744;G3V580;C9JSX3;G3V2L6	Protein arginine N-methyltransferase 5;Protein arginine N-methyltransferase 5, N-terminally processed	PRMT5	-0.886827	0.111326			24.2396	24.0878	23.9961	23.6638	22.3621	23.6371	15	15	15	26.7	26.7	26.7	72.683	0	46.002	31899000	76	13	14	12	14	11	9	13	14	12	14	11	9	13	14	12	14	11	9	13	637	24.5	22.4	24.5	16	13.2	23.7
Q9UG54;O43318	Mitogen-activated protein kinase kinase kinase 7	DKFZp586F0420;MAP3K7	-0.890457	0.00841784			19.4543	19.3449	18.8994	18.461	18.352	18.2142	3	3	3	20	20	20	28.87	0	143.17	984700	13	2	3	3	3	3	2	3	3	3	3	3	2	3	3	3	3	3	2	3	260	20	20	20	20	14.6	20
E9PKY5;E9PEQ6;Q9UNP9	Peptidyl-prolyl cis-trans isomerase;Peptidyl-prolyl cis-trans isomerase E	PPIE	-0.929861	0.12765			16.4261	15.8708	16.2127	14.6072	16.128	14.9848	3	3	3	22.5	22.5	22.5	23.833	0	3.9937	522120	5	4	3	3	3	3	1	3	3	3	3	3	1	3	3	3	3	3	1	3	213	22.5	22.5	22.5	22.5	12.2	22.5
P98175	RNA-binding protein 10	RBM10	-0.932175	0.000853224			24.0578	24.0008	24.2476	23.0815	23.3131	23.1149	30	30	30	28.1	28.1	28.1	103.53	0	129.43	31760000	158	2	29	29	28	27	28	28	29	29	28	27	28	28	29	29	28	27	28	28	930	28.1	28	26.8	28.1	28	28
B4DP31;Q14558;C9J168	Phosphoribosyl pyrophosphate synthase-associated protein 1	PRPSAP1	-0.95762	0.4341			18.1824	14.8972	15.1921	14.8167	15.809	14.7732	5	5	5	29.1	29.1	29.1	31.265	0	10.869	519540	10	10	0	2	2	3	5	3	0	2	2	3	5	3	0	2	2	3	5	3	282	0	10.6	10.6	17.4	29.1	15.6
Q9Y383;A0A0A6YYJ8	Putative RNA-binding protein Luc7-like 2	LUC7L2	-0.973068	0.0230029			16.203	16.5396	16.5032	15.7974	15.5677	14.9614	6	6	6	15.6	15.6	15.6	46.513	0	21.05	1036900	17	4	3	5	4	4	4	4	3	5	4	4	4	4	3	5	4	4	4	4	392	11.5	14.8	13.3	12.2	12.2	12.2
O43143	Pre-mRNA-splicing factor ATP-dependent RNA helicase DHX15	DHX15	-0.983883	0.114178			20.6882	20.4755	21.6054	19.8424	20.5773	19.3977	11	11	11	14	14	14	90.932	0	24.855	3384800	32	1	10	10	11	10	10	8	10	10	11	10	10	8	10	10	11	10	10	8	795	14	14	14	14	13.6	10.8
P38159;H0Y6E7;H3BT71	RNA-binding motif protein, X chromosome;RNA-binding motif protein, X chromosome, N-terminally processed	RBMX	-0.990895	0.0268514			20.6894	20.7966	20.4241	20.1767	19.4443	19.3163	4	15	15	39.1	39.1	8.4	42.331	0	31.844	15745000	51	8	11	12	13	13	12	12	11	12	13	13	12	12	3	2	4	2	3	3	391	34.5	39.1	39.1	34.8	39.1	37.9
H3BPK3;Q16775;H3BV79	Hydroxyacylglutathione hydrolase, mitochondrial	HAGH	-0.998042	0.512629			16.7579	17.5059	15.246	14.9921	13.6932	17.8302	4	4	4	13.4	13.4	13.4	26.305	0	8.7554	661000	7	4	3	4	3	4	1	0	3	4	3	4	1	0	3	4	3	4	1	0	239	13.4	13.4	13.4	13.4	8.4	0
P62316;K7ERG4	Small nuclear ribonucleoprotein Sm D2	SNRPD2	-1.01178	0.653593			19.1952	18.5075	14.9237	18.0709	18.2222	13.2981	4	4	4	30.5	30.5	30.5	13.527	0	5.8448	479910	6	3	4	3	2	3	3	0	4	3	2	3	3	0	4	3	2	3	3	0	118	30.5	30.5	22	22.9	22	0
Q13123;E7EQZ7	Protein Red	IK	-1.0122	0.0638405			19.9074	19.4032	19.4124	19.281	18.2726	18.1328	5	5	5	8.4	8.4	8.4	65.601	0	10.625	1258400	20	4	5	5	5	5	4	5	5	5	5	5	4	5	5	5	5	5	4	5	557	8.4	8.4	8.4	8.4	8.1	8.4
H3BRC9;Q15046	Lysine--tRNA ligase	KARS	-1.01235	0.32779			16.3626	16.2257	16.4367	16.2378	16.2345	13.5156	2	2	2	22.4	22.4	22.4	8.2291	0	4.1087	241250	7	2	2	2	2	2	1	1	2	2	2	2	1	1	2	2	2	2	1	1	76	22.4	22.4	22.4	22.4	21.1	21.1
H0YFY6;A0A087WY61;Q14980	Nuclear mitotic apparatus protein 1	NUMA1	-1.01647	0.463545			16.2289	17.0503	15.6305	16.1284	16.7866	12.9453	2	2	2	3.7	3.7	3.7	107.3	0	16.244	171410	7	3	2	1	1	2	2	1	2	1	1	2	2	1	2	1	1	2	2	1	964	3.7	2	2	3.7	3.7	2
P62318	Small nuclear ribonucleoprotein Sm D3	SNRPD3	-1.02388	0.143828			19.474	17.9204	18.4675	17.9728	17.8866	16.9309	2	2	2	15.1	15.1	15.1	13.916	0	3.6235	578870	8	1	2	2	2	2	2	2	2	2	2	2	2	2	2	2	2	2	2	2	126	15.1	15.1	15.1	15.1	15.1	15.1
Q5JRI1;O75494;Q6IQ42	Serine/arginine-rich splicing factor 10	SRSF10;FUSIP1	-1.03237	0.12582			17.5672	18.2712	18.5213	17.8492	17.1293	16.2841	3	5	5	30.8	30.8	23.8	20.913	0	11.281	2728300	15	4	4	4	3	4	4	4	4	4	3	4	4	4	2	2	1	3	3	3	172	21.5	21.5	14.5	30.8	30.8	30.8
Q13595	Transformer-2 protein homolog alpha	TRA2A	-1.04698	0.0954923			17.203	18.5012	17.7439	17.096	17.0427	16.1684	4	4	4	13.1	13.1	13.1	32.688	0	10.755	2267000	15	1	3	4	3	4	3	3	3	4	3	4	3	3	3	4	3	4	3	3	282	8.5	13.1	8.5	13.1	8.5	8.5
Q5UIP0	Telomere-associated protein RIF1	RIF1	-1.09187	0.0108617			23.1121	22.5862	22.4776	21.3534	21.8281	21.7188	22	22	22	9	9	9	274.46	0	68.329	10774000	78	3	22	20	20	17	20	17	22	20	20	17	20	17	22	20	20	17	20	17	2472	9	8.4	8.9	6.3	8.5	7
A0A0B4J1Z1;C9JAB2;Q16629	Serine/arginine-rich splicing factor 7	SRSF7	-1.10686	0.0979928			19.9382	18.7934	19.223	18.5579	17.4292	18.6469	6	7	7	49.6	49.6	49.6	15.763	0	36.514	6720700	21	4	3	4	4	6	7	5	3	4	4	6	7	5	3	4	3	5	6	4	137	19	29.9	27.7	43.1	49.6	32.1
Q5T8P6;E2PSN0;A0A087X0H9	RNA-binding protein 26	RBM26	-1.11385	0.433707			15.9125	16.7444	15.7562	16.0083	16.5105	12.5528	2	2	2	2.7	2.7	2.7	113.6	0	5.6054	127470	3	3	2	1	2	2	2	1	2	1	2	2	2	1	2	1	2	2	2	1	1007	2.7	1.2	2.7	2.7	2.7	1.5
Q8NAV1	Pre-mRNA-splicing factor 38A	PRPF38A	-1.11894	0.0449328			16.9099	16.722	17.1287	16.4733	15.7338	15.1967	4	4	4	11.9	11.9	11.9	37.476	0	7.7468	1276500	13	1	2	4	3	4	4	4	2	4	3	4	4	4	2	4	3	4	4	4	312	6.4	11.9	11.5	11.9	11.9	11.9
A0A0G2JMS5;A0A087WU62;A0A087X2D5;Q9BRJ2	39S ribosomal protein L45, mitochondrial	MRPL45	-1.13192	0.0215543			18.5316	18.3272	17.9229	16.6623	17.5282	17.1954	7	7	7	46.9	46.9	46.9	29.408	0	26.485	3561900	28	4	4	4	5	6	6	7	4	4	5	6	6	7	4	4	5	6	6	7	256	19.5	19.5	30.5	41	42.2	46.9
P16402	Histone H1.3	HIST1H1D	-1.14956	0.481607			13.5324	12.8611	16.3226	11.0311	13.8848	14.3515	1	10	1	33	9	9	22.35	0	5.7063	176400	5	1	6	8	8	10	8	9	1	1	1	1	1	1	1	1	1	1	1	1	221	27.1	33	32.6	33	27.6	27.6
E9PQD7;P15880;H0YEN5	40S ribosomal protein S2	RPS2	-1.15063	0.0835736			20.4107	19.6234	19.5368	18.9192	17.9002	19.2996	10	10	10	40.9	40.9	40.9	25.211	0	31.672	8543400	35	7	8	7	8	10	10	9	8	7	8	10	10	9	8	7	8	10	10	9	235	31.9	31.9	31.9	40.9	40.9	39.1
Q15029	116 kDa U5 small nuclear ribonucleoprotein component	EFTUD2	-1.15119	0.00557352			20.0419	20.7559	20.336	19.2894	19.2507	19.1401	7	8	8	8.8	8.8	7.8	109.43	0	13.862	2005600	19	3	8	8	8	7	8	7	8	8	8	7	8	7	7	7	7	6	7	6	972	8.8	8.8	8.8	8.7	8.8	8.7
Q9NP92	28S ribosomal protein S30, mitochondrial	MRPS30	-1.16519	0.0788833			16.1587	17.1483	17.7845	15.9081	16.104	15.5838	5	5	5	12.1	12.1	12.1	50.364	0	13.827	1513100	13	1	2	3	3	4	4	4	2	3	3	4	4	4	2	3	3	4	4	4	439	6.8	6.8	6.8	12.1	12.1	12.1
A0A087WUZ3;Q01082	Spectrin beta chain, non-erythrocytic 1	SPTBN1	-1.18606	0.0913601			21.1537	19.4597	20.4894	19.3557	19.4272	18.7617	5	5	5	3.1	3.1	3.1	274.83	0	14.918	2293500	14	3	5	3	5	4	4	2	5	3	5	4	4	2	5	3	5	4	4	2	2366	3.1	2.1	3.1	2.3	2.3	1
B7WP74;Q9HCG8	Pre-mRNA-splicing factor CWC22 homolog	CWC22	-1.19282	0.384456			17.3507	14.3828	16.7466	15.5121	16.0367	13.3529	2	2	2	3.8	3.8	3.8	85.576	0	4.378	191280	3	2	2	1	2	1	2	0	2	1	2	1	2	0	2	1	2	1	2	0	745	3.8	1.6	3.8	1.6	3.8	0
Q5QPA5;Q9NVS2	28S ribosomal protein S18a, mitochondrial	MRPS18A	-1.19501	0.560902			14.635	17.3195	14.9909	16.0238	11.079	16.2576	2	2	2	7.2	7.2	7.2	29.613	0	2.7917	215450	4	2	1	2	1	2	1	2	1	2	1	2	1	2	1	2	1	2	1	2	263	3	7.2	3	7.2	3	7.2
H7C1J8;P51991	Heterogeneous nuclear ribonucleoprotein A3	HNRNPA3	-1.22023	0.252054			16.1392	16.3961	15.379	15.794	15.4138	13.0458	2	2	2	20.9	20.9	20.9	11.298	0	26.406	697740	5	2	2	2	2	2	2	1	2	2	2	2	2	1	2	2	2	2	2	1	115	20.9	20.9	20.9	20.9	20.9	19.1
Q9BYE7	Polycomb group RING finger protein 6	PCGF6	-1.22233	0.266532			16.4424	14.4831	16.8685	13.5148	15.2358	15.3765	2	2	2	9.4	9.4	9.4	39.047	0	13.594	504410	4	1	1	1	2	1	1	2	1	1	2	1	1	2	1	1	2	1	1	2	350	4.6	4.6	9.4	4.9	4.9	9.4
O75533	Splicing factor 3B subunit 1	SF3B1	-1.22881	0.00491646			22.6972	22.5696	23.1406	21.3552	21.8157	21.55	20	20	20	16.6	16.6	16.6	145.83	0	89.591	11449000	81	4	17	16	19	17	17	14	17	16	19	17	17	14	17	16	19	17	17	14	1304	12.4	11.9	16.6	16.1	16.1	13.6
E9PCY7;G8JLB6;P31943;E5RGV0;D6RIU0;D6RBM0;E7EQJ0;D6RAM1;D6R9T0;D6RFM3;D6RIT2;E7EN40;D6RDU3;D6RJ04;D6RIH9;D6R9D3;D6RF17;D6RDL0	Heterogeneous nuclear ribonucleoprotein H;Heterogeneous nuclear ribonucleoprotein H, N-terminally processed	HNRNPH1	-1.24955	0.0769252			16.2897	16.1402	17.7477	15.3442	15.3608	15.724	6	8	6	20.7	14.5	14.5	47.087	0	52.547	1200300	16	25	4	4	7	8	8	8	3	4	6	6	6	6	3	4	6	6	6	6	429	12.4	10	16.8	20.7	20.7	20.7
Q13084;A2IDC6	39S ribosomal protein L28, mitochondrial	MRPL28	-1.25277	0.15972			16.452	18.7494	17.1087	16.0265	15.8571	16.6683	3	3	3	20.3	20.3	20.3	30.156	0	16.73	1722200	8	4	1	2	2	3	3	3	1	2	2	3	3	3	1	2	2	3	3	3	256	6.2	10.9	10.9	20.3	20.3	20.3
Q9H0W5	Coiled-coil domain-containing protein 8	CCDC8	-1.25688	0.14545			19.1184	18.5513	18.844	17.9361	18.535	16.2721	3	3	3	12.1	12.1	12.1	59.374	0	13.864	770090	9	1	3	3	3	3	3	1	3	3	3	3	3	1	3	3	3	3	3	1	538	12.1	12.1	12.1	12.1	12.1	4.6
A0A087X2D0;P84103	Serine/arginine-rich splicing factor 3	SRSF3	-1.26833	0.131547			20.0431	18.1178	19.625	18.6172	17.5033	17.8604	2	3	2	35.8	21.1	21.1	10.32	0	4.533	883890	11	2	2	2	3	3	3	3	2	2	2	2	2	2	2	2	2	2	2	2	95	21.1	21.1	35.8	35.8	35.8	35.8
O75937	DnaJ homolog subfamily C member 8	DNAJC8	-1.2744	0.446536			17.1334	14.2796	16.4173	17.1307	13.1193	13.7571	2	2	2	17.4	17.4	17.4	29.841	0	28.01	589690	10	1	1	1	1	2	2	2	1	1	1	2	2	2	1	1	1	2	2	2	253	4.7	4.7	4.7	17.4	17.4	17.4
C9JZG1;P55884	Eukaryotic translation initiation factor 3 subunit B	EIF3B	-1.28794	0.0592316			20.014	20.2234	19.7319	19.3348	18.9916	17.7791	3	3	3	8.3	8.3	8.3	33.382	0	8.9814	1613300	12	2	3	3	3	3	3	2	3	3	3	3	3	2	3	3	3	3	3	2	302	8.3	8.3	8.3	8.3	8.3	8.3
J3KTL2;Q07955;J3QQV5;J3KSW7	Serine/arginine-rich splicing factor 1	SRSF1	-1.28853	0.072951			17.5803	17.9276	18.5528	17.3874	15.8683	16.9395	9	9	9	38.7	38.7	38.7	28.329	0	22.953	2277500	21	5	7	7	7	7	5	6	7	7	7	7	5	6	7	7	7	7	5	6	253	29.6	29.6	29.6	33.2	19.4	28.5
P35580	Myosin-10	MYH10	-1.29622	0.00241115			22.2137	21.7873	22.0506	20.9391	20.4498	20.7741	18	19	19	8.7	8.7	8.7	229	0	102.97	6235800	59	3	18	17	17	17	15	13	18	17	17	17	15	13	17	16	16	16	14	12	1976	7.9	8.6	8.6	7.4	7.9	5.8
O95926	Pre-mRNA-splicing factor SYF2	SYF2	-1.30108	0.11342			15.618	13.939	13.9286	12.6846	13.1271	13.7707	3	3	3	23.9	23.9	23.9	28.722	0	12.203	142190	6	1	1	1	1	1	1	1	1	1	1	1	1	1	1	1	1	1	1	1	243	5.3	6.6	5.3	6.6	11.9	11.9
P00918	Carbonic anhydrase 2	CA2	-1.30152	0.207345			16.271	13.9361	13.486	13.127	13.3703	13.2912	3	3	3	19.2	19.2	19.2	29.246	0	3.4714	260610	3	3	2	2	2	3	2	3	2	2	2	3	2	3	2	2	2	3	2	3	260	7.3	7.3	7.3	19.2	15.8	19.2
P55081	Microfibrillar-associated protein 1	MFAP1	-1.30658	0.0145528			21.0856	21.3226	20.4859	20.0284	19.5835	19.3625	5	5	5	10.7	10.7	10.7	51.958	0	14.604	2951500	21	1	5	5	5	5	5	3	5	5	5	5	5	3	5	5	5	5	5	3	439	10.7	10.7	10.7	10.7	10.7	10.7
J3QSB4;P26373	60S ribosomal protein L13	RPL13	-1.33976	0.26141			16.2676	17.6645	14.454	15.2287	13.9226	15.2154	5	5	5	38.1	38.1	38.1	14.692	0	9.0352	700070	8	3	3	4	2	2	2	3	3	4	2	2	2	3	3	4	2	2	2	3	126	25.4	27.8	15.1	15.9	15.1	25.4
Q6P2Q9	Pre-mRNA-processing-splicing factor 8	PRPF8	-1.34058	0.000856187			22.4777	22.076	22.058	20.7808	20.9797	20.8295	8	8	8	4.8	4.8	4.8	273.6	0	15.637	7088200	20	3	8	8	8	5	8	5	8	8	8	5	8	5	8	8	8	5	8	5	2335	4.8	4.8	4.8	3.4	4.8	3.4
G3V4X8;G3V3A4;Q13573	SNW domain-containing protein 1	SNW1	-1.36103	0.0287577			19.8348	20.3408	20.3845	19.5206	18.2738	18.6827	7	7	7	19	19	19	43.331	0	25.262	1707700	20	4	6	7	6	5	3	4	6	7	6	5	3	4	6	7	6	5	3	4	374	19	19	18.2	19	10.7	14.7
O14776;G3V220	Transcription elongation regulator 1	TCERG1	-1.37285	0.0431506			19.972	19.3208	20.3988	18.1551	18.194	19.2239	7	7	7	6	6	6	123.9	0	11.229	1512400	13	2	7	6	7	5	6	5	7	6	7	5	6	5	7	6	7	5	6	5	1098	6	5.8	6	3.7	5.8	3.7
H0Y449;P67809;C9J5V9	Nuclease-sensitive element-binding protein 1	YBX1	-1.40775	0.000229672			16.1002	16.042	16.2267	14.7241	14.5418	14.8799	4	4	4	27.3	27.3	27.3	41.905	0	18.155	584250	18	3	3	3	4	3	3	3	3	3	4	3	3	3	3	3	4	3	3	3	374	19.3	19.3	27.3	18.4	18.4	18.4
Q9Y3B4	Splicing factor 3B subunit 6	SF3B6	-1.47762	0.514525			13.4484	18.8918	18.7974	17.5468	15.0191	14.1389	2	2	2	8.8	8.8	8.8	14.585	0	2.8723	541200	3	1	2	2	2	2	1	1	2	2	2	2	1	1	2	2	2	2	1	1	125	8.8	8.8	8.8	8.8	7.2	7.2
O60828;H7C053	Polyglutamine-binding protein 1	PQBP1	-1.48112	0.0368822			16.4517	16.5803	17.7895	15.8875	15.1406	15.3501	3	3	3	19.6	19.6	19.6	30.472	0	6.025	1000300	11	2	2	2	3	3	2	2	2	2	3	3	2	2	2	2	3	3	2	2	265	10.2	10.2	19.6	19.6	12.8	12.8
E7EX17;P23588	Eukaryotic translation initiation factor 4B	EIF4B	-1.50361	0.00964341			23.3221	23.1161	23.064	22.1801	21.7135	21.0978	7	7	7	17.7	17.7	17.7	69.697	0	48.925	13232000	30	8	6	7	6	7	6	4	6	7	6	7	6	4	6	7	6	7	6	4	616	15.4	17.7	15.4	17.7	15.6	10.9
Q15393	Splicing factor 3B subunit 3	SF3B3	-1.51394	0.00230388			22.9007	23.0176	23.4706	21.4939	21.8824	21.4708	11	11	11	10.4	10.4	10.4	135.58	0	50.47	13012000	55	3	11	11	10	8	9	8	11	11	10	8	9	8	11	11	10	8	9	8	1217	10.4	10.4	9.2	8.4	9.6	8.4
J3QK89;Q8IWX8	Calcium homeostasis endoplasmic reticulum protein	CHERP	-1.51417	0.0260878			19.7483	19.4954	20.548	18.4695	18.9136	17.8661	2	2	2	3	3	3	104.93	0	3.9436	1693300	12	2	2	2	2	2	2	2	2	2	2	2	2	2	2	2	2	2	2	2	927	3	3	3	3	3	3
Q9NYF8	Bcl-2-associated transcription factor 1	BCLAF1	-1.5251	0.00159643			24.2331	24.0469	24.4456	22.9605	22.7846	22.4052	2	30	29	25	25	3.3	106.12	0	131.96	29209000	107	2	29	29	29	27	27	20	28	28	28	26	26	19	2	2	2	2	2	2	920	25	25	25	23.2	25	18.2
H0YKU1;H0YNJ8;Q9NYL9	Tropomodulin-3	TMOD3	-1.53827	0.00170517			19.1901	18.9265	18.7546	17.6827	17.4494	17.1243	8	8	8	46	46	46	20.79	0	29.648	4687500	26	3	3	6	5	7	5	6	3	6	5	7	5	6	3	6	5	7	5	6	187	21.9	35.3	39.6	40.6	39.6	44.9
O43395	U4/U6 small nuclear ribonucleoprotein Prp3	PRPF3	-1.55089	0.327029			18.8333	18.9068	19.0935	19.0548	18.4888	14.6373	4	4	4	7.9	7.9	7.9	77.528	0	7.4049	863390	9	1	4	4	4	3	4	2	4	4	4	3	4	2	4	4	4	3	4	2	683	7.9	7.9	7.9	5.3	7.9	3.7
Q9Y2W1	Thyroid hormone receptor-associated protein 3	THRAP3	-1.55389	0.000342645			24.0955	24.0492	24.4008	22.7105	22.7072	22.4661	34	35	35	31.6	31.6	31.6	108.66	0	153.5	26738000	127	1	32	30	34	30	29	25	32	30	34	30	29	25	31	29	33	29	28	24	955	30.4	27.5	31.6	29.5	29.5	22.3
X6RJ73;Q96A35;X6RIR5;X6RHI2	39S ribosomal protein L24, mitochondrial	MRPL24	-1.5895	0.409654			17.8145	12.819	15.3639	13.111	15.6135	12.5044	2	2	2	15	15	15	19.762	0	3.2885	92938	2	4	1	2	1	1	0	2	1	2	1	1	0	2	1	2	1	1	0	2	173	7.5	15	7.5	7.5	0	15
Q9H307	Pinin	PNN	-1.60458	0.00753506			21.3321	21.2489	22.1553	19.7271	20.2124	19.983	10	10	10	14.8	14.8	14.8	81.613	0	23.034	4446200	29	3	9	10	9	7	7	4	9	10	9	7	7	4	9	10	9	7	7	4	717	13.7	14.8	13.7	10.6	12.1	8.4
F5H658;Q14562	ATP-dependent RNA helicase DHX8	DHX8	-1.67707	0.109941			16.079	16.1928	18.3494	15.5655	15.5349	14.4896	3	3	3	3.9	3.9	3.9	134	0	9.0655	261210	5	2	2	2	3	2	3	1	2	2	3	2	3	1	2	2	3	2	3	1	1181	3	3	3.9	2.4	3.9	1.4
O75643	U5 small nuclear ribonucleoprotein 200 kDa helicase	SNRNP200	-1.67814	0.0104118			22.1447	21.2603	21.3866	20.4046	19.6275	19.7251	11	11	11	5.1	5.1	5.1	244.5	0	37.639	5010400	50	2	10	10	10	10	11	11	10	10	10	10	11	11	10	10	10	10	11	11	2136	4.6	4.6	4.6	4.6	5.1	5.1
F6VRR5;Q9BY77;Q8WUT1;F8WCX5	Polymerase delta-interacting protein 3	POLDIP3	-1.7531	0.0113023			16.2877	16.8635	17.4894	15.4946	15.0101	14.8767	9	9	9	28.5	28.5	28.5	48.103	0	16.301	909510	14	6	7	7	8	6	5	5	7	7	8	6	5	5	7	7	8	6	5	5	438	20.8	21	25.1	21.5	18.5	19.2
B9EGQ5;M0QXA7;O95785	Protein Wiz	WIZ	-1.76999	0.332986			17.1686	14.7485	16.7784	12.3989	13.7951	17.1915	2	2	2	3.1	3.1	3.1	89.054	0	3.0545	297240	3	3	2	2	2	2	2	2	2	2	2	2	2	2	2	2	2	2	2	2	832	3.1	3.1	3.1	3.1	3.1	3.1
S4R3H4;E7EQT4;Q9UKV3	Apoptotic chromatin condensation inducer in the nucleus	ACIN1	-1.78232	0.00103472			23.0625	22.6616	22.56	21.1895	21.0384	20.7094	13	18	18	14.9	14.9	12.2	145.44	0	129.82	9600100	85	4	17	18	17	18	14	15	17	18	17	18	14	15	12	13	12	13	9	10	1283	13.7	14.9	14	14.9	10.4	11.4
Q9Y5S9	RNA-binding protein 8A	RBM8A	-1.83694	0.496179			20.377	13.8184	20.3223	18.5781	14.8766	15.5522	2	2	2	12.1	12.1	12.1	19.889	0	5.5331	1381700	14	1	2	1	2	2	1	1	2	1	2	2	1	1	2	1	2	2	1	1	174	12.1	10.9	12.1	12.1	10.9	10.9
A0A0A0MSF9;Q8N954	G patch domain-containing protein 11	GPATCH11	-1.85143	0.0287527			16.1549	16.9556	17.6513	15.7454	14.603	14.859	4	4	4	14.7	14.7	14.7	33.277	0	14.367	1025700	11	2	3	4	4	4	2	2	3	4	4	4	2	2	3	4	4	4	2	2	285	11.2	14.7	14.7	14.7	6	6
A0A087WWU8;Q5HYB6;D6R904		TPM3;DKFZp686J1372	-1.86409	0.014369			19.1546	18.4481	18.3875	17.4929	16.1969	16.7082	5	9	9	37	37	18.9	26.42	0	21.396	3189800	25	25	5	6	5	8	8	8	5	6	5	8	8	8	4	3	3	4	4	4	227	16.7	29.5	22.9	37	37	32.2
Q2TAY7	WD40 repeat-containing protein SMU1;WD40 repeat-containing protein SMU1, N-terminally processed	SMU1	-1.86868	0.0472932			18.2599	19.4402	20.0459	18.1573	17.1609	16.8216	8	8	8	20.5	20.5	20.5	57.543	0	87.112	5500300	31	1	6	7	8	6	5	6	6	7	8	6	5	6	6	7	8	6	5	6	513	15.2	17.7	20.5	15.2	14.4	15.2
P22695;H3BRG4	Cytochrome b-c1 complex subunit 2, mitochondrial	UQCRC2	-1.88956	0.0142564			16.3761	15.7426	14.8354	13.6427	13.9285	13.7141	2	2	2	7.3	7.3	7.3	48.442	0	4.4073	138220	5	2	0	0	1	2	2	2	0	0	1	2	2	2	0	0	1	2	2	2	453	0	0	3.8	7.3	7.3	7.3
Q9BRS2	Serine/threonine-protein kinase RIO1	RIOK1	-1.90236	0.0182976			19.7576	19.5327	19.7653	18.3301	18.2094	16.809	3	3	3	6.3	6.3	6.3	65.582	0	12.29	1131500	12	1	3	3	3	3	3	3	3	3	3	3	3	3	3	3	3	3	3	3	568	6.3	6.3	6.3	6.3	6.3	6.3
Q9H2W6	39S ribosomal protein L46, mitochondrial	MRPL46	-1.90707	0.242246			18.7387	17.8803	15.5527	15.0692	13.9708	17.4105	5	5	5	24	24	24	31.705	0	13.642	1774000	13	2	2	2	2	5	5	4	2	2	2	5	5	4	2	2	2	5	5	4	279	10	10	10	24	24	18.6
P49756	RNA-binding protein 25	RBM25	-1.97154	0.163462			18.4703	19.2173	18.129	17.8001	17.6889	14.4128	3	3	3	5.8	5.8	5.8	100.18	0	6.406	578520	5	2	3	3	3	3	2	1	3	3	3	3	2	1	3	3	3	3	2	1	843	5.8	5.8	5.8	5.8	3.9	1.9
Q13151	Heterogeneous nuclear ribonucleoprotein A0	HNRNPA0	-1.98308	0.0149219			17.0374	17.7179	16.888	16.0345	14.6739	14.9857	3	3	3	11.1	11.1	11.1	30.84	0	7.5734	1034200	14	1	2	2	2	2	3	3	2	2	2	2	3	3	2	2	2	2	3	3	305	5.9	5.9	5.9	5.9	11.1	11.1
Q9NQ92;J3QRX9;J3QRX4;H9KV77	Coordinator of PRMT5 and differentiation stimulator	COPRS	-2.01018	0.00497248			17.2206	17.1207	18.2221	15.6295	15.387	15.5163	2	2	2	21.2	21.2	21.2	20.066	0	22.886	1865100	21	4	2	2	2	2	2	2	2	2	2	2	2	2	2	2	2	2	2	2	184	21.2	21.2	21.2	21.2	21.2	21.2
Q13523;H0YDJ3	Serine/threonine-protein kinase PRP4 homolog	PRPF4B	-2.1547	0.206435			16.5303	16.1856	17.821	12.0476	15.6196	16.4056	2	2	2	2.4	2.4	2.4	116.99	0	3.7661	159090	4	2	2	2	2	0	2	0	2	2	2	0	2	0	2	2	2	0	2	0	1007	2.4	2.4	2.4	0	2.4	0
A0A0D9SF54;A0A0D9SGF6;Q13813	Spectrin alpha chain, non-erythrocytic 1	SPTAN1	-2.15544	0.125642			17.8465	16.9104	17.3987	13.0642	16.3342	16.291	4	4	4	2	2	2	282.83	0	9.3625	271460	7	5	4	3	4	0	3	0	4	3	4	0	3	0	4	3	4	0	3	0	2457	2	1.5	2	0	1.6	0
E9PS50;J3KMX5;P62277	40S ribosomal protein S13	RPS13	-2.21426	0.271131			19.2695	18.7382	18.9107	13.3033	18.593	18.3794	2	2	2	9.5	9.5	9.5	12.459	0	3.0978	686100	6	3	2	2	2	1	2	2	2	2	2	1	2	2	2	2	2	1	2	2	116	9.5	9.5	9.5	8.6	9.5	9.5
P62269	40S ribosomal protein S18	RPS18	-2.30074	0.180318			17.5965	17.3674	16.5779	15.5659	12.2121	16.8616	3	3	3	13.8	13.8	13.8	17.718	0	6.107	228370	9	1	3	3	2	3	1	3	3	3	2	3	1	3	3	3	2	3	1	3	152	13.8	13.8	13.2	13.8	7.2	13.8
A0A0D9SEM4;Q08170	Serine/arginine-rich splicing factor 4	SRSF4	-2.40917	0.0894101			18.482	18.4399	18.7318	17.1986	17.2364	13.9911	3	4	3	10.3	7.9	7.9	43.647	0	7.4246	519630	9	2	4	3	3	3	3	2	3	2	2	2	2	1	3	2	2	2	2	1	378	10.3	10.3	10.3	10.3	10.3	6.6
Q9Y657	Spindlin-1	SPIN1	-2.52618	0.00946709			20.391	20.17	19.4456	18.074	16.5751	17.7789	8	8	8	40.5	40.5	40.5	29.6	0	17.052	8204000	33	2	6	6	6	8	8	8	6	6	6	8	8	8	6	6	6	8	8	8	262	25.2	25.2	25.2	40.5	40.5	40.5
Q9Y3Y2;X6R700;A0A087X1B7	Chromatin target of PRMT1 protein	CHTOP	-2.65159	0.00724374			19.566	19.1075	18.1726	16.8272	15.6961	16.368	5	5	5	30.2	30.2	30.2	26.396	0	44.745	3486000	26	4	4	5	4	4	5	5	4	5	4	4	5	5	4	5	4	4	5	5	248	21.4	30.2	21.4	25.8	30.2	30.2
E9PK91;E9PQN2;E9PKI6;A0A1W2PQ43;E9PK09;E9PJA7		BCLAF1	-2.69254	0.246755			20.3519	20.0661	20.4873	13.6458	19.4883	19.6934	1	28	1	24.8	1.8	1.8	100.4	0	3.2793	2245600	11	8	27	27	27	25	25	18	1	1	1	1	1	1	1	1	1	1	1	1	871	24.8	24.8	24.8	22.8	24.8	17.6
F8VPF3;F8W1R7;J3KND3;G8JLA2;G3V1V0;F8W1I5;B7Z6Z4;P60660;P14649	Myosin light polypeptide 6;Myosin light chain 6B	MYL6;MYL6B	-2.7709	0.183252			18.0701	19.3055	18.2857	17.5918	12.4237	17.3331	2	2	2	18.5	18.5	18.5	14.436	0	3.7268	530540	7	9	2	2	2	2	1	2	2	2	2	2	1	2	2	2	2	2	1	2	130	18.5	18.5	18.5	18.5	10	18.5
Q9H9J4;E7EWZ4;C9JPC9	Ubiquitin carboxyl-terminal hydrolase 42	USP42	-2.82459	0.0703559			16.7833	16.6711	15.813	13.6171	15.5122	11.6643	2	2	2	2.1	2.1	2.1	145.39	0	4.3534	114000	4	3	2	2	2	0	2	1	2	2	2	0	2	1	2	2	2	0	2	1	1324	2.1	2.1	2.1	0	2.1	1.3
A0A087WWP4;Q96T37	Putative RNA-binding protein 15	RBM15	-2.91783	0.128496			18.3689	18.3933	18.077	18.2097	14.8736	13.0024	2	2	2	4.3	4.3	4.3	102.13	0	5.3168	544710	4	2	2	2	2	2	2	2	2	2	2	2	2	2	2	2	2	2	2	2	933	4.3	4.3	4.3	4.3	4.3	4.3
O95425	Supervillin	SVIL	-2.93481	0.00950572			20.9264	20.1786	19.1568	17.4895	17.5404	16.4276	4	4	4	3.7	3.7	3.7	247.74	0	23.617	1470100	10	2	4	3	4	2	2	2	4	3	4	2	2	2	4	3	4	2	2	2	2214	3.7	2.9	3.7	1.7	1.7	1.7
G3V3B0		ACIN1	-2.97893	0.0536795			18.5725	17.6974	17.5875	17.05	14.2624	13.6083	2	7	2	10	4.1	4.1	67.494	0	6.6828	337160	8	1	7	7	7	7	6	5	2	2	2	2	1	0	2	2	2	2	1	0	582	10	10	10	10	9.8	8.6
P08670;A0A1B0GTT5;B0YJC4	Vimentin	VIM	-3.34178	0.307244			17.01	17.1072	21.611	12.4878	20.0629	13.1521	3	3	3	10.3	10.3	10.3	53.651	0	4.7563	1807800	4	5	0	1	3	1	2	1	0	1	3	1	2	1	0	1	3	1	2	1	466	0	3	10.3	4.5	7.3	3
Q96I25;Q5W011;Q5W010;Q5W012	Splicing factor 45	RBM17	-3.49315	0.0256577			17.5997	17.1313	20.3023	15.234	14.5815	14.7384	12	12	12	28.4	28.4	28.4	44.961	0	25.782	3129300	21	5	6	6	12	6	4	4	6	6	12	6	4	4	6	6	12	6	4	4	401	10	11.5	28.4	11	9.2	6
[truncated: 30 more columns]
